# Supplementary material for: The distinct roles of genome, methylation, transcription, and translation on protein expression in Arabidopsis thaliana resolve the Central Dogma’s information flow
Source: Genome Biol. 2025 Sep 29;26:319. doi: 10.1186/s13059-025-03741-0 (PMC12477803; doi:10.1186/s13059-025-03741-0)
Supplement: Supplementary file 3 — Additional file 3: Table S3 Tabular text file listing orthologous genes between Col-0, Can-0, and Araport11. Each row represents one homologous group (HOG). Numbers of alternatively spliced isoforms annotated for each gene are indicated by the “Transcripts” columns. [file 13059_2025_3741_MOESM3_ESM.txt]

HOG	Col	Can	TAIR	Col.transcripts	Can.transcripts
HOG20102	Colg7505	Cang7477	AT5G01440	1	1
HOG20103	Colg7537	Cang7511	NA	1	1
HOG20104	Colg7632	Cang7609	NA	1	1
HOG20105	Colg7635	Cang7611	AT5G02660	1	1
HOG20106	Colg7636	Cang7612	AT5G02670	1	2
HOG20107	Colg7637	Cang7613	AT5G02680	1	2
HOG20108	Colg7673	Cang7648	AT5G03010	1	1
HOG20109	Colg7680	Cang7656	AT5G03090	1	1
HOG20110	Colg7683	Cang7661	AT5G03130	2	1
HOG20111	Colg7716	Cang7695	AT5G03400	1	1
HOG20112	Colg7754	Cang7735	NA	3	2
HOG20113	Colg7764	Cang7746	NA	1	1
HOG20114	Colg7777	Cang7759	AT5G03944	1	1
HOG20116	Colg7812	Cang7796	AT5G04238	1	1
HOG20117	Colg7826	Cang7811	NA	1	1
HOG20118	Colg7855	Cang7839	AT5G04680	2	2
HOG20119	Colg7856	Cang7840	AT5G04690	2	3
HOG20120	Colg7874	Cang7855	AT5G04853	1	1
HOG20121	Colg7884	Cang7865	AT5G04937	2	2
HOG20122	Colg7903	Cang7882	AT5G05113	1	1
HOG20123	Colg7926	Cang7904	AT5G05320	2	2
HOG20124	Colg7955	Cang7931	AT5G05598	1	1
HOG20125	Colg7961	Cang7937	AT5G05650	1	1
HOG20126	Colg7969	Cang7943	AT5G05720	1	1
HOG20127	Colg8003	Cang7978	AT5G06043	1	1
HOG20128	Colg8019	Cang7995	AT5G06190	2	2
HOG20129	Colg8075	Cang8051	AT5G06755	2	1
HOG20130	Colg8132	Cang8108	AT5G07260	2	2
HOG20131	Colg8135	Cang8111	NA	2	2
HOG20132	Colg25189	Cang8136	NA	1	1
HOG20133	Colg8157	Cang8137	NA	4	1
HOG20134	Colg8186	Cang8167	AT5G07770	4	3
HOG20135	Colg8221	Cang8201	AT5G08090	2	1
HOG20136	Colg8232	Cang8212	NA	4	4
HOG20137	Colg8235	Cang8216	NA	1	1
HOG20138	Colg8327	Cang8307	AT5G09445	1	1
HOG20139	Colg8357	Cang8336	AT5G09700	1	2
HOG20140	Colg8358	Cang8337	NA	1	2
HOG20142	Colg8360	Cang8341	AT5G09720	1	1
HOG20143	Colg8428	Cang8409	NA	1	1
HOG20144	Colg8484	Cang8465	NA	1	2
HOG20145	Colg8492	Cang8474	AT5G10946	1	1
HOG20146	Colg8507	Cang8490	AT5G11080	2	2
HOG20147	Colg8541	Cang8527	AT5G11416	1	1
HOG20148	Colg8544	Cang8529	AT5G11425	1	1
HOG20149	Colg5128	Cang8706	AT1G58235	1	1
HOG20150	Colg8785	Cang8770	NA	1	1
HOG20151	Colg8807	Cang8789	AT5G14330	1	1
HOG20152	Colg8851	Cang8834	NA	1	1
HOG20153	Colg8875	Cang8858	AT5G15008	1	1
HOG20154	Colg8881	Cang8864	AT5G15060	1	1
HOG20155	Colg8902	Cang8885	NA	1	1
HOG20156	Colg8913	Cang8895	AT5G15360	1	2
HOG20157	Colg8934	Cang8916	AT5G15581	1	1
HOG20158	Colg8964	Cang8945	AT5G15853	1	1
HOG20159	Colg22545	Cang9001	AT3G44713	1	1
HOG20160	Colg9020	Cang9004	AT5G16430	1	1
HOG20161	Colg9028	Cang9011	AT5G16486	1	1
HOG20162	Colg9070	Cang9052	AT5G16900	2	1
HOG20163	Colg9084	Cang9066	NA	1	1
HOG20164	Colg9142	Cang9126	NA	1	1
HOG20165	Colg9161	Cang9147	AT5G17750	2	2
HOG20166	Colg9166	Cang9152	NA	1	1
HOG20167	Colg9190	Cang9180	AT5G18037	1	1
HOG20168	Colg9231	Cang9216	AT5G18404	1	1
HOG20169	Colg9232	Cang9218	AT5G18407	1	1
HOG20170	Colg9270	Cang9255	AT5G18748	1	1
HOG20171	Colg15959	Cang9300	NA	1	1
HOG20172	Colg9318	Cang9302	NA	1	1
HOG20173	Colg9328	Cang9314	AT5G19230	1	1
HOG20174	Colg9329	Cang9315	AT5G19240	1	1
HOG20175	Colg9333	Cang9319	AT5G19270	1	1
HOG20177	Colg9379	Cang9368	AT5G19720	1	2
HOG20178	Colg9429	Cang9420	NA	1	1
HOG20179	Colg9432	Cang9423	NA	1	1
HOG20180	Colg9509	Cang9496	NA	1	1
HOG20181	Colg9521	Cang9508	NA	1	1
HOG20182	Colg9560	Cang9546	NA	1	1
HOG20183	Colg9565	Cang9551	AT5G22190	2	2
HOG20184	Colg9597	Cang9584	AT5G22520	1	1
HOG20185	Colg9606	Cang9594	AT5G22590	2	4
HOG20186	Colg9651	Cang9643	NA	1	1
HOG20187	Colg9693	Cang9688	NA	2	2
HOG20188	Colg9715	Cang9711	NA	1	1
HOG20189	Colg9730	Cang9726	NA	1	1
HOG20190	Colg9744	Cang9740	AT5G23908	1	1
HOG20191	Colg9778	Cang9774	AT5G24200	3	3
HOG20192	Colg9800	Cang9793	AT5G24352	2	2
HOG20193	Colg22495	Cang9807	NA	1	1
HOG20194	Colg9826	Cang9820	NA	1	1
HOG20196	Colg9867	Cang9864	AT5G25000	1	2
HOG20197	Colg9871	Cang9867	AT5G25040	2	2
HOG20198	Colg9878	Cang9875	NA	1	1
HOG20199	Colg9940	Cang9938	AT5G25750	1	1
HOG20200	Colg9952	Cang9951	AT5G25860	1	1
HOG20201	Colg9953	Cang9952	AT5G25870	1	1
HOG20202	Colg9957	Cang9958	AT5G25910	1	1
HOG20203	Colg9962	Cang9962	NA	2	1
HOG20204	Colg9966	Cang9966	AT5G25990	1	2
HOG20205	Colg9980	Cang9980	NA	1	1
HOG20206	Colg9984	Cang9983	NA	1	1
HOG20208	Colg10003	Cang10006	AT5G26320	2	1
HOG20209	Colg22114	Cang10011	NA	2	1
HOG20210	Colg10027	Cang10030	AT5G26640	1	1
HOG20211	Colg10035	Cang10036	NA	1	2
HOG20212	Colg10054	Cang10050	AT5G26840	1	2
HOG20213	Colg10059	Cang10056	AT5G26890	1	1
HOG20214	Colg10068	Cang10065	AT5G26970	1	1
HOG20215	Colg22619	Cang10067	NA	2	1
HOG20216	Colg14981	Cang10069	NA	1	2
HOG20217	Colg10083	Cang10084	AT5G27130	2	2
HOG20218	Colg10105	Cang10101	AT5G27340	1	1
HOG20220	Colg25045	Cang10125	NA	2	1
HOG20221	Colg10151	Cang10156	AT5G27800	3	3
HOG20223	Colg10163	Cang10165	NA	1	1
HOG20224	Colg10165	Cang10167	NA	1	1
HOG20225	Colg10167	Cang10170	AT5G27890	2	2
HOG20226	Colg25812	Cang10186	NA	1	1
HOG20227	Colg10212	Cang10215	NA	1	1
HOG20228	Colg10217	Cang10220	AT5G28310	1	3
HOG20229	Colg10220	Cang10222	AT5G28390	2	1
HOG20230	Colg10226	Cang10225	NA	1	1
HOG20231	Colg10235	Cang10227	AT5G28463	1	1
HOG20232	Colg10236	Cang10229	NA	1	1
HOG20233	Colg10246	Cang10237	AT5G28520	1	1
HOG20234	Colg10251	Cang10242	NA	1	1
HOG20235	Colg10256	Cang10247	AT5G28620	1	1
HOG20236	Colg10257	Cang10250	NA	1	1
HOG20238	Colg10264	Cang10258	AT5G28660	1	2
HOG20239	Colg10267	Cang10262	NA	1	1
HOG20240	Colg10268	Cang10263	AT5G28720	2	1
HOG20241	Colg10277	Cang10275	NA	1	1
HOG20244	Colg10286	Cang10286	NA	2	1
HOG20245	Colg10287	Cang10287	AT5G28885	1	1
HOG20246	Colg10290	Cang10291	AT5G28919	1	1
HOG20247	Colg10293	Cang10294	NA	1	1
HOG20249	Colg10294	Cang10298	NA	1	1
HOG20250	Colg10295	Cang10299	NA	1	2
HOG20251	Colg10297	Cang10301	AT5G28950	1	1
HOG20252	Colg10298	Cang10302	AT5G28960	2	1
HOG20253	Colg10300	Cang10304	NA	1	1
HOG20254	Colg10304	Cang10307	AT5G29050	1	1
HOG20255	Colg10306	Cang10308	NA	1	1
HOG20256	Colg10308	Cang10310	AT5G29210	1	1
HOG20257	Colg10311	Cang10313	NA	1	1
HOG20258	Colg10313	Cang10315	NA	1	1
HOG20259	Colg10317	Cang10323	AT5G29624	1	1
HOG20260	Colg10320	Cang10325	NA	1	1
HOG20261	Colg10322	Cang10328	NA	1	1
HOG20262	Colg10323	Cang10329	AT5G30341	1	1
HOG20263	Colg10326	Cang10334	NA	1	1
HOG20264	Colg10328	Cang10335	NA	2	1
HOG20265	Colg10332	Cang10338	NA	2	1
HOG20266	Colg10334	Cang10342	NA	1	1
HOG20267	Colg10357	Cang10379	NA	1	1
HOG20268	Colg10410	Cang10380	AT5G33898	1	1
HOG20269	Colg10359	Cang10382	NA	1	2
HOG20270	Colg10361	Cang10384	NA	1	1
HOG20271	Colg10365	Cang10387	NA	1	1
HOG20272	Colg10366	Cang10388	NA	1	1
HOG20273	Colg10367	Cang10389	NA	2	1
HOG20274	Colg10416	Cang10392	AT5G34829	1	1
HOG20275	Colg10414	Cang10395	AT5G34780	1	2
HOG20276	Colg14747	Cang10396	NA	1	1
HOG20279	Colg10405	Cang10405	NA	1	1
HOG20280	Colg10404	Cang10407	NA	1	1
HOG20282	Colg10420	Cang10434	NA	1	1
HOG20283	Colg15376	Cang10439	NA	1	1
HOG20284	Colg10442	Cang10449	NA	1	1
HOG20285	Colg10448	Cang10456	AT5G35069	1	1
HOG20286	Colg10449	Cang10458	NA	1	1
HOG20287	Colg10454	Cang10463	NA	1	1
HOG20289	Colg10458	Cang10470	NA	1	1
HOG20290	Colg10462	Cang10474	NA	1	1
HOG20291	Colg10466	Cang10477	NA	1	1
HOG20292	Colg10469	Cang10480	AT5G35230	1	1
HOG20293	Colg10471	Cang10481	NA	1	1
HOG20294	Colg10470	Cang10482	AT5G35300	2	2
HOG20295	Colg10472	Cang10483	NA	1	1
HOG20296	Colg10475	Cang10486	NA	2	1
HOG20297	Colg10479	Cang10490	AT5G35375	1	1
HOG20298	Colg10486	Cang10497	NA	1	1
HOG20299	Colg10490	Cang10500	NA	1	1
HOG20300	Colg10493	Cang10503	NA	1	1
HOG20301	Colg10495	Cang10505	AT5G35510	1	1
HOG20302	Colg10506	Cang10516	NA	1	1
HOG20303	Colg10520	Cang10528	AT5G35695	2	1
HOG20304	Colg10524	Cang10536	NA	1	1
HOG20305	Colg10525	Cang10537	NA	1	1
HOG20310	Colg10534	Cang10550	NA	1	1
HOG20311	Colg10535	Cang10551	NA	1	1
HOG20312	Colg10537	Cang10552	AT5G35760	2	3
HOG20313	Colg10539	Cang10554	NA	1	1
HOG20314	Colg10543	Cang10559	NA	1	1
HOG20315	Colg10551	Cang10564	AT5G35890	1	2
HOG20316	Colg10562	Cang10574	AT5G35950	1	1
HOG20317	Colg10578	Cang10590	AT5G36190	1	1
HOG20318	Colg10583	Cang10596	AT5G36228	1	2
HOG20319	Colg10590	Cang10603	AT5G36280	1	1
HOG20320	Colg10592	Cang10605	NA	1	1
HOG20322	Colg10624	Cang10626	NA	1	1
HOG20323	Colg10636	Cang10642	NA	2	2
HOG20324	Colg10637	Cang10643	AT5G36900	1	1
HOG20325	Colg10649	Cang10655	AT5G36980	1	1
HOG20326	Colg10676	Cang10682	NA	1	1
HOG20328	Colg10682	Cang10690	AT5G37320	1	1
HOG20329	Colg10685	Cang10693	NA	1	1
HOG20332	Colg10716	Cang10727	AT5G37610	1	1
HOG20334	Colg10719	Cang10730	AT5G37640	1	1
HOG20335	Colg10752	Cang10760	AT5G37960	1	1
HOG20336	Colg10755	Cang10767	AT5G37990	1	1
HOG20337	Colg10760	Cang10773	AT5G38050	1	2
HOG20338	Colg10766	Cang10780	NA	1	2
HOG20339	Colg10794	Cang10809	NA	1	1
HOG20340	Colg10812	Cang10826	NA	1	1
HOG20341	Colg10823	Cang10838	AT5G38540	3	1
HOG20342	Colg10824	Cang10839	AT5G38550	1	1
HOG20343	Colg10827	Cang10841	NA	1	1
HOG20344	Colg10832	Cang10846	NA	1	1
HOG20345	Colg10141	Cang10864	NA	1	1
HOG20346	Colg10851	Cang10865	AT5G38750	2	2
HOG20347	Colg10871	Cang10886	AT5G38950	2	1
HOG20348	Colg10902	Cang10909	NA	1	1
HOG20349	Colg10941	Cang10946	NA	1	1
HOG20350	Colg10953	Cang10957	AT5G39640	1	2
HOG20351	Colg10959	Cang10963	AT5G39690	2	2
HOG20352	Colg10960	Cang10964	AT5G39700	2	1
HOG20353	Colg10962	Cang10966	AT5G39715	2	1
HOG20354	Colg10978	Cang10986	NA	1	2
HOG20355	Colg10995	Cang11002	NA	1	1
HOG20356	Colg11007	Cang11015	NA	1	1
HOG20357	Colg11024	Cang11032	AT5G40290	2	1
HOG20358	Colg11030	Cang11040	AT5G40350	1	1
HOG20359	Colg11058	Cang11068	AT5G40595	1	1
HOG20360	Colg11068	Cang11078	NA	2	1
HOG20361	Colg11088	Cang11098	AT5G40855	1	1
HOG20362	Colg11092	Cang11102	NA	1	1
HOG20363	Colg11116	Cang11124	AT5G41071	1	1
HOG20364	Colg11133	Cang11140	AT5G41220	2	2
HOG20365	Colg11151	Cang11161	AT5G41401	1	1
HOG20366	Colg11153	Cang11163	AT5G41420	1	1
HOG20367	Colg11155	Cang11165	AT5G41440	1	1
HOG20368	Colg11160	Cang11171	NA	2	2
HOG20369	Colg11162	Cang11173	NA	1	1
HOG20372	Colg11194	Cang11210	NA	1	1
HOG20373	Colg11208	Cang11225	AT5G41908	1	1
HOG20374	Colg11225	Cang11239	AT5G42053	1	1
HOG20376	Colg11290	Cang11302	AT5G42600	1	1
HOG20377	Colg11327	Cang11337	AT5G42905	1	2
HOG20378	Colg11371	Cang11376	AT5G43211	1	1
HOG20381	Colg11420	Cang11427	AT5G43660	2	5
HOG20384	Colg11491	Cang11505	AT5G44270	2	1
HOG20385	Colg11495	Cang11509	AT5G44306	1	1
HOG20386	Colg11518	Cang11529	AT5G44470	1	1
HOG20387	Colg11530	Cang11546	AT5G44570	2	2
HOG20388	Colg11556	Cang11573	NA	1	1
HOG20389	Colg11557	Cang11574	AT5G44770	1	1
HOG20390	Colg11568	Cang11585	NA	1	1
HOG20391	Colg11599	Cang11615	AT5G45180	2	2
HOG20393	Colg11634	Cang11661	AT5G45469	1	1
HOG20394	Colg11661	Cang11687	AT5G45730	1	1
HOG20395	Colg11733	Cang11754	AT5G46360	1	1
HOG20396	Colg11737	Cang11758	AT5G46395	1	1
HOG20397	Colg11744	Cang11765	AT5G46440	1	1
HOG20398	Colg11765	Cang11781	NA	2	2
HOG20399	Colg11794	Cang11808	AT5G46877	1	1
HOG20400	Colg11823	Cang11839	AT5G47130	2	1
HOG20401	Colg11835	Cang11851	AT5G47229	1	1
HOG20402	Colg11840	Cang11857	NA	1	1
HOG20403	Colg11842	Cang11858	AT5G47290	1	1
HOG20404	Colg11909	Cang11926	NA	1	1
HOG20405	Colg11927	Cang11945	NA	2	1
HOG20406	Colg11934	Cang11952	AT5G48175	1	1
HOG20407	Colg11938	Cang11955	AT5G48205	2	1
HOG20408	Colg11945	Cang11962	AT5G48280	1	1
HOG20409	Colg11950	Cang11967	NA	1	1
HOG20410	Colg4061	Cang11982	NA	2	1
HOG20412	Colg11977	Cang12004	AT5G48550	2	2
HOG20413	Colg12012	Cang12040	AT5G48860	1	1
HOG20414	Colg12062	Cang12092	AT5G49305	1	5
HOG20415	Colg12063	Cang12093	AT5G49310	1	1
HOG20416	Colg12082	Cang12109	AT5G49490	2	2
HOG20417	Colg12096	Cang12120	NA	1	1
HOG20419	Colg12103	Cang12127	AT5G49640	1	1
HOG20420	Colg12121	Cang12147	AT5G49850	1	1
HOG20421	Colg12123	Cang12149	AT5G49870	1	1
HOG20422	Colg12141	Cang12171	AT5G50050	1	1
HOG20423	Colg12147	Cang12178	AT5G50115	2	2
HOG20424	Colg12148	Cang12179	NA	1	1
HOG20425	Colg12176	Cang12207	AT2G24195	1	1
HOG20426	Colg12178	Cang12209	AT5G50361	1	1
HOG20427	Colg12179	Cang12210	NA	1	1
HOG20428	Colg12196	Cang12228	AT5G50500	1	1
HOG20432	Colg12227	Cang12251	NA	1	1
HOG20433	Colg12234	Cang12259	NA	1	1
HOG20434	Colg12237	Cang12262	AT5G50910	1	1
HOG20435	Colg12255	Cang12280	AT5G51090	1	1
HOG20436	Colg12281	Cang12305	NA	1	1
HOG20437	Colg12289	Cang12313	AT5G51420	1	1
HOG20438	Colg12313	Cang12337	AT5G51620	3	2
HOG20439	Colg12333	Cang12357	NA	1	1
HOG20440	Colg12355	Cang12378	AT5G52000	2	1
HOG20441	Colg12372	Cang12393	AT5G52130	1	1
HOG20442	Colg12411	Cang12431	AT5G52500	1	1
HOG20443	Colg12419	Cang12439	NA	1	1
HOG20445	Colg12433	Cang12454	AT5G52700	2	1
HOG20446	Colg12434	Cang12455	AT5G52710	3	4
HOG20447	Colg12435	Cang12456	AT5G52720	1	2
HOG20448	Colg12436	Cang12457	AT5G52730	1	2
HOG20449	Colg12440	Cang12461	AT5G52770	1	1
HOG20450	Colg12489	Cang12510	NA	1	1
HOG20451	Colg12552	Cang12577	NA	1	1
HOG20452	Colg12569	Cang12594	AT5G53960	1	1
HOG20453	Colg12618	Cang12642	AT5G54350	2	2
HOG20454	Colg12619	Cang12643	AT5G54360	2	2
HOG20455	Colg12624	Cang12649	AT5G54410	1	1
HOG20456	Colg12629	Cang12654	AT5G54460	2	1
HOG20457	Colg12656	Cang12680	AT5G54700	1	1
HOG20458	Colg12762	Cang12786	AT5G55680	1	1
HOG20459	Colg12772	Cang12796	AT5G55780	1	1
HOG20460	Colg12773	Cang12797	AT5G55790	4	2
HOG20461	Colg12774	Cang12798	AT5G55800	1	1
HOG20462	Colg12783	Cang12808	AT5G55870	1	1
HOG20463	Colg12785	Cang12810	NA	1	1
HOG20464	Colg12787	Cang12811	AT5G55893	1	2
HOG20465	Colg12788	Cang12813	NA	1	1
HOG20466	Colg12804	Cang12833	AT5G56070	1	1
HOG20467	Colg12839	Cang12869	AT5G56380	2	3
HOG20468	Colg12883	Cang12910	AT5G56795	1	1
HOG20469	Colg12884	Cang12911	AT5G56800	1	1
HOG20470	Colg12887	Cang12915	NA	1	2
HOG20471	Colg12891	Cang12919	NA	1	1
HOG20472	Colg12904	Cang12932	AT5G56990	2	3
HOG20473	Colg12939	Cang12968	NA	1	1
HOG20474	Colg12966	Cang12995	AT5G57565	4	4
HOG20475	Colg12968	Cang12997	AT5G57570	1	1
HOG20476	Colg12988	Cang13017	AT5G57750	1	1
HOG20477	Colg13052	Cang13080	NA	1	1
HOG20478	Colg13156	Cang13187	NA	1	1
HOG20479	Colg13173	Cang13204	NA	1	1
HOG20480	Colg13208	Cang13242	AT5G59860	1	1
HOG20481	Colg13248	Cang13282	AT5G60240	1	1
HOG20482	Colg13253	Cang13287	AT5G60290	2	1
HOG20483	Colg13292	Cang13328	NA	1	1
HOG20484	Colg13322	Cang13357	AT5G60945	1	1
HOG20485	Colg13325	Cang13360	AT5G60964	1	1
HOG20486	Colg13381	Cang13417	AT5G61495	1	1
HOG20487	Colg13446	Cang13479	NA	3	3
HOG20488	Colg13492	Cang13526	NA	1	1
HOG20489	Colg13530	Cang13566	AT5G62970	1	2
HOG20490	Colg13531	Cang13567	NA	1	1
HOG20491	Colg13538	Cang13572	AT5G63020	1	1
HOG20492	Colg13612	Cang13650	AT5G63740	1	1
HOG20493	Colg13688	Cang13728	AT5G64450	1	2
HOG20494	Colg13692	Cang13732	AT5G64490	1	1
HOG20495	Colg10159	Cang13790	NA	1	1
HOG20496	Colg13766	Cang13808	NA	1	1
HOG20497	Colg13772	Cang13814	NA	1	1
HOG20500	Colg13788	Cang13833	AT5G65350	1	1
HOG20501	Colg13808	Cang13852	NA	1	1
HOG20502	Colg13814	Cang13857	AT5G65580	1	1
HOG20503	Colg13818	Cang13862	AT5G65609	1	1
HOG20504	Colg13819	Cang13863	AT5G65610	1	1
HOG20505	Colg13855	Cang13901	NA	1	1
HOG20506	Colg13865	Cang13912	AT5G66030	4	1
HOG20507	Colg13869	Cang13919	AT5G66052	1	1
HOG20508	Colg13922	Cang13969	NA	1	1
HOG20509	Colg14005	Cang13986	AT5G67245	1	1
HOG20510	Colg14049	Cang14102	NA	1	2
HOG20532	Colg25219	Cang19025	NA	1	1
HOG20537	Colg25439	Cang19045	ATMG01040	1	1
HOG20545	Colg18698	Cang19058	NA	1	1
HOG20555	Colg18763	Cang19072	NA	1	1
HOG20556	Colg25879	Cang19073	NA	1	1
HOG20559	Colg25516	Cang19077	AT2G07599	1	2
HOG20565	Colg25524	Cang19086	NA	2	2
HOG20566	Colg18752	Cang19087	NA	1	1
HOG20570	Colg18746	Cang19094	NA	1	1
HOG20577	Colg25470	Cang19103	NA	1	1
HOG20580	Colg25473	Cang19106	ATMG00680	1	1
HOG20582	Colg25475	Cang19108	ATMG00670	1	1
HOG20589	Colg14303	Cang19134	NA	2	2
HOG20590	Colg14309	Cang19139	NA	2	2
HOG20591	Colg14327	Cang19156	AT4G00234	1	1
HOG20592	Colg14343	Cang19175	AT4G00342	1	1
HOG20593	Colg14371	Cang19199	AT4G00580	1	1
HOG20594	Colg14380	Cang19207	AT4G00651	1	1
HOG20595	Colg14385	Cang19212	AT4G00695	1	2
HOG20596	Colg14450	Cang19278	NA	1	1
HOG20597	Colg14452	Cang19280	AT4G01245	1	2
HOG20598	Colg14454	Cang19282	NA	1	1
HOG20599	Colg14462	Cang19290	AT4G01335	2	1
HOG20601	Colg14493	Cang19316	AT4G01595	1	1
HOG20602	Colg14501	Cang19324	AT4G01671	1	1
HOG20603	Colg14515	Cang19335	AT4G01780	2	1
HOG20604	Colg14535	Cang19352	NA	1	2
HOG20606	Colg14566	Cang19383	AT4G02190	1	2
HOG20607	Colg14572	Cang19389	NA	2	1
HOG20608	Colg14573	Cang19390	NA	3	2
HOG20609	Colg14598	Cang19418	AT4G02465	1	1
HOG20610	Colg14608	Cang19426	AT4G02540	1	2
HOG20613	Colg14666	Cang19484	AT4G03040	1	1
HOG20614	Colg14718	Cang19486	AT4G03450	2	1
HOG20615	Colg14675	Cang19493	AT4G03113	1	1
HOG20616	Colg14680	Cang19498	AT4G03153	1	2
HOG20617	Colg14681	Cang19499	AT4G03156	1	1
HOG20618	Colg14683	Cang19501	AT4G03165	2	3
HOG20619	Colg14707	Cang19525	NA	1	1
HOG20620	Colg14716	Cang19533	AT4G03440	1	1
HOG20621	Colg14717	Cang19536	AT4G03443	1	1
HOG20623	Colg14734	Cang19557	AT4G03580	2	1
HOG20624	Colg14923	Cang19566	NA	1	2
HOG20625	Colg14922	Cang19567	NA	1	1
HOG20626	Colg14905	Cang19584	AT4G05340	1	1
HOG20627	Colg14901	Cang19588	AT4G05270	1	1
HOG20628	Colg14899	Cang19590	AT4G05260	1	1
HOG20629	Colg14897	Cang19592	AT4G05240	1	1
HOG20630	Colg14877	Cang19607	AT4G05091	1	1
HOG20631	Colg14865	Cang19624	NA	1	1
HOG20632	Colg14863	Cang19625	AT4G04985	1	2
HOG20633	Colg14859	Cang19630	AT4G04957	1	1
HOG20634	Colg14857	Cang19632	NA	1	1
HOG20635	Colg14884	Cang19640	NA	1	1
HOG20636	Colg14825	Cang19663	NA	1	1
HOG20637	Colg14814	Cang19674	AT4G04601	1	1
HOG20639	Colg14800	Cang19690	NA	2	2
HOG20640	Colg14799	Cang19691	AT4G04404	2	1
HOG20641	Colg14797	Cang19693	NA	2	1
HOG20642	Colg15448	Cang19700	AT4G11430	1	1
HOG20644	Colg14784	Cang19708	NA	1	1
HOG20645	Colg14783	Cang19709	NA	1	1
HOG20646	Colg14780	Cang19712	NA	1	1
HOG20647	Colg14779	Cang19713	NA	1	1
HOG20648	Colg3732	Cang19721	NA	1	1
HOG20649	Colg14774	Cang19722	AT2G17905	2	1
HOG20650	Colg14762	Cang19736	AT4G03950	2	1
HOG20651	Colg14760	Cang19738	NA	1	1
HOG20653	Colg14749	Cang19757	NA	1	1
HOG20654	Colg14746	Cang19762	AT4G03728	1	1
HOG20655	Colg14745	Cang19763	NA	1	1
HOG20656	Colg16394	Cang19764	NA	1	1
HOG20657	Colg14927	Cang19765	NA	1	1
HOG20658	Colg14934	Cang19771	AT4G05553	1	1
HOG20659	Colg14935	Cang19772	NA	1	1
HOG20660	Colg14938	Cang19774	AT4G05612	2	2
HOG20661	Colg3730	Cang19776	NA	1	1
HOG20662	Colg14995	Cang19779	NA	1	1
HOG20663	Colg25710	Cang19783	AT2G11015	1	1
HOG20664	Colg14987	Cang19786	NA	1	1
HOG20665	Colg14979	Cang19791	NA	1	1
HOG20666	Colg14978	Cang19792	NA	1	1
HOG20667	Colg14952	Cang19797	NA	2	2
HOG20668	Colg3766	Cang19799	NA	2	1
HOG20669	Colg14971	Cang19802	AT4G06583	2	2
HOG20671	Colg14962	Cang19816	NA	1	1
HOG20672	Colg14951	Cang19820	AT4G06490	1	1
HOG20673	Colg14956	Cang19824	NA	1	1
HOG20674	Colg14955	Cang19825	NA	1	2
HOG20675	Colg22189	Cang19834	AT3G32050	1	1
HOG20676	Colg22190	Cang19835	NA	1	1
HOG20677	Colg22201	Cang19837	NA	1	1
HOG20678	Colg21562	Cang19841	NA	1	1
HOG20680	Colg22081	Cang19845	NA	1	1
HOG20681	Colg15013	Cang19850	NA	1	1
HOG20682	Colg15018	Cang19853	NA	1	1
HOG20683	Colg10181	Cang19858	NA	1	1
HOG20684	Colg15022	Cang19865	AT4G07380	2	2
HOG20685	Colg25190	Cang19879	NA	1	1
HOG20686	Colg15031	Cang19880	NA	1	1
HOG20687	Colg14782	Cang19884	AT4G04265	1	1
HOG20688	Colg3870	Cang19886	NA	2	1
HOG20690	Colg3715	Cang19903	NA	1	1
HOG20691	Colg15046	Cang19908	AT4G07820	1	1
HOG20692	Colg22213	Cang19912	NA	1	1
HOG20693	Colg10348	Cang19917	NA	1	1
HOG20694	Colg3674	Cang19919	NA	1	1
HOG20695	Colg14959	Cang19922	NA	1	1
HOG20696	Colg15058	Cang19927	AT4G07965	1	1
HOG20697	Colg15066	Cang19937	NA	1	1
HOG20700	Colg15072	Cang19949	NA	1	1
HOG20701	Colg15073	Cang19950	NA	2	1
HOG20702	Colg15074	Cang19951	NA	1	1
HOG20703	Colg15075	Cang19952	AT4G08140	1	1
HOG20704	Colg15082	Cang19960	AT4G08190	1	1
HOG20705	Colg15092	Cang19967	AT4G08267	1	1
HOG20706	Colg15093	Cang19968	AT4G08270	1	1
HOG20707	Colg15101	Cang19976	NA	1	1
HOG20708	Colg15107	Cang19981	AT4G08395	2	1
HOG20710	Colg15113	Cang19988	NA	1	1
HOG20711	Colg15116	Cang19991	AT4G08470	1	11
HOG20712	Colg15124	Cang19999	AT4G08545	2	2
HOG20713	Colg15132	Cang20006	AT4G08593	2	1
HOG20714	Colg15135	Cang20009	AT4G08640	2	1
HOG20715	Colg15140	Cang20014	AT4G08691	1	1
HOG20716	Colg15144	Cang20018	AT4G08730	2	2
HOG20717	Colg15145	Cang20019	AT4G08740	1	1
HOG20718	Colg15147	Cang20021	NA	1	1
HOG20719	Colg15034	Cang20028	NA	1	1
HOG20720	Colg15153	Cang20029	NA	1	2
HOG20721	Colg15163	Cang20036	AT4G08876	1	1
HOG20722	Colg22618	Cang20051	NA	4	2
HOG20724	Colg15185	Cang20064	AT4G09070	1	1
HOG20725	Colg15214	Cang20085	NA	1	1
HOG20726	Colg15216	Cang20088	NA	1	1
HOG20728	Colg15265	Cang20141	AT4G09784	3	1
HOG20729	Colg15273	Cang20150	AT4G09850	1	1
HOG20730	Colg15280	Cang20155	AT4G09920	2	2
HOG20731	Colg15282	Cang20157	AT4G09940	2	2
HOG20732	Colg15301	Cang20178	AT4G10115	1	1
HOG20733	Colg15312	Cang20188	AT5G37520	1	1
HOG20734	Colg15357	Cang20231	AT4G10603	1	1
HOG20735	Colg15387	Cang20261	AT4G10860	1	2
HOG20736	Colg15389	Cang20263	AT4G10880	1	1
HOG20738	Colg15442	Cang20320	AT4G11385	1	1
HOG20739	Colg15458	Cang20337	AT4G11540	1	1
HOG20741	Colg15477	Cang20356	AT4G11730	1	1
HOG20742	Colg15488	Cang20367	AT4G11830	1	2
HOG20743	Colg15489	Cang20369	AT4G11840	3	1
HOG20744	Colg15524	Cang20403	NA	1	1
HOG20745	Colg15529	Cang20407	NA	2	1
HOG20746	Colg15531	Cang20410	AT4G12220	1	1
HOG20747	Colg15541	Cang20419	AT4G12334	1	2
HOG20748	Colg15547	Cang20424	AT4G12380	1	2
HOG20749	Colg15605	Cang20485	AT4G12920	2	2
HOG20750	Colg15607	Cang20487	AT4G12940	2	2
HOG20752	Colg15650	Cang20533	AT4G13300	1	2
HOG20753	Colg15652	Cang20536	AT4G13320	1	1
HOG20754	Colg15678	Cang20564	AT4G13570	3	2
HOG20755	Colg15679	Cang20565	AT4G13572	1	1
HOG20756	Colg15680	Cang20566	AT4G13575	1	1
HOG20758	Colg15764	Cang20657	NA	1	1
HOG20759	Colg4025	Cang20659	NA	1	1
HOG20760	Colg15767	Cang20663	AT4G14272	1	1
HOG20761	Colg15777	Cang20672	NA	1	1
HOG20762	Colg15782	Cang20679	AT4G14358	1	1
HOG20763	Colg15786	Cang20682	AT4G14370	2	1
HOG20764	Colg15789	Cang20685	AT4G14390	3	3
HOG20765	Colg15803	Cang20701	AT4G14530	3	3
HOG20766	Colg15842	Cang20737	AT4G14810	1	1
HOG20767	Colg15881	Cang20776	AT4G15100	2	2
HOG20769	Colg15908	Cang20805	AT4G15340	1	2
HOG20770	Colg15914	Cang20811	NA	1	1
HOG20771	Colg15943	Cang20842	NA	1	2
HOG20772	Colg15976	Cang20875	NA	1	1
HOG20773	Colg15999	Cang20897	AT4G16030	1	1
HOG20774	Colg16020	Cang20918	AT4G16162	2	3
HOG20775	Colg16027	Cang20925	AT4G16215	1	1
HOG20776	Colg16040	Cang20936	NA	1	1
HOG20777	Colg16071	Cang20969	NA	2	1
HOG20778	Colg16103	Cang21001	AT4G16810	1	1
HOG20779	Colg16157	Cang21049	NA	1	1
HOG20780	Colg16169	Cang21061	NA	1	1
HOG20781	Colg16177	Cang21069	AT4G17505	2	1
HOG20782	Colg16187	Cang21079	NA	1	1
HOG20783	Colg16188	Cang21080	AT4G17585	2	2
HOG20784	Colg16189	Cang21081	AT4G17590	2	2
HOG20785	Colg16227	Cang21117	NA	1	1
HOG20786	Colg16231	Cang21121	NA	1	1
HOG20787	Colg16273	Cang21164	AT4G18310	2	1
HOG20788	Colg24670	Cang21206	NA	1	1
HOG20789	Colg16337	Cang21229	NA	1	1
HOG20790	Colg16436	Cang21317	AT4G19720	1	1
HOG20791	Colg16437	Cang21318	AT4G19730	1	1
HOG20792	Colg16441	Cang21322	AT4G19770	2	2
HOG20793	Colg16498	Cang21379	AT4G20290	1	1
HOG20794	Colg22648	Cang21402	NA	1	1
HOG20795	Colg16607	Cang21464	AT4G21213	1	1
HOG20796	Colg16609	Cang21466	NA	1	1
HOG20797	Colg16614	Cang21471	AT4G21260	2	1
HOG20799	Colg16698	Cang21565	NA	1	2
HOG20800	Colg16703	Cang21570	AT4G22090	1	1
HOG20801	Colg16719	Cang21587	AT4G22210	1	1
HOG20802	Colg16721	Cang21588	NA	1	1
HOG20803	Colg16722	Cang21589	AT4G22214	1	1
HOG20804	Colg16725	Cang21592	AT4G22230	1	1
HOG20806	Colg16748	Cang21616	AT4G22440	1	1
HOG20807	Colg16750	Cang21619	AT4G22467	1	1
HOG20808	Colg16772	Cang21639	AT4G22630	1	1
HOG20809	Colg16790	Cang21658	NA	1	1
HOG20810	Colg16794	Cang21663	NA	1	1
HOG20811	Colg16822	Cang21692	AT4G23080	2	2
HOG20812	Colg16825	Cang21695	NA	1	1
HOG20813	Colg16846	Cang21718	AT4G23290	2	3
HOG20814	Colg16863	Cang21736	NA	1	1
HOG20815	Colg27519	Cang21753	AT2G29870	2	1
HOG20816	Colg16922	Cang21794	AT4G23970	1	1
HOG20817	Colg16933	Cang21805	AT4G24070	1	1
HOG20819	Colg16991	Cang21863	AT4G24600	1	1
HOG20820	Colg16996	Cang21868	AT4G24644	1	1
HOG20821	Colg17005	Cang21877	NA	1	1
HOG20822	Colg17088	Cang21961	AT4G25510	1	1
HOG20823	Colg17112	Cang21986	NA	1	1
HOG20824	Colg17147	Cang22021	AT4G26040	1	1
HOG20825	Colg17175	Cang22049	AT4G26290	1	1
HOG20826	Colg17182	Cang22055	AT4G26350	2	1
HOG20827	Colg17198	Cang22071	AT4G26483	2	2
HOG20828	Colg17207	Cang22081	AT4G26560	1	1
HOG20829	Colg17310	Cang22191	AT4G27565	2	2
HOG20830	Colg17323	Cang22204	AT4G27654	1	1
HOG20831	Colg17343	Cang22224	AT4G27845	1	1
HOG20832	Colg17352	Cang22233	NA	1	1
HOG20833	Colg17399	Cang22281	AT4G28340	1	1
HOG20834	Colg17455	Cang22339	AT4G28815	1	1
HOG20835	Colg17481	Cang22365	AT4G29090	1	2
HOG20836	Colg17483	Cang22368	AT4G29103	1	1
HOG20837	Colg17531	Cang22414	AT4G29548	1	1
HOG20839	Colg17541	Cang22427	AT4G29630	1	1
HOG20841	Colg17653	Cang22540	AT4G30680	2	2
HOG20842	Colg17676	Cang22561	NA	1	1
HOG20843	Colg17693	Cang22579	NA	1	1
HOG20844	Colg17714	Cang22598	NA	1	1
HOG20845	Colg17721	Cang22605	AT4G31260	1	1
HOG20846	Colg17723	Cang22607	AT4G31280	1	1
HOG20848	Colg17764	Cang22648	AT4G31640	1	2
HOG20849	Colg17771	Cang22655	AT4G31710	4	2
HOG20850	Colg17774	Cang22658	AT4G31740	2	2
HOG20851	Colg17795	Cang22680	AT4G31950	1	1
HOG20852	Colg17796	Cang22681	AT4G31960	1	1
HOG20853	Colg17825	Cang22708	AT4G32200	1	1
HOG20854	Colg17829	Cang22722	AT4G32240	2	2
HOG20855	Colg17841	Cang22735	AT4G32342	1	1
HOG20856	Colg17864	Cang22760	AT4G32580	1	1
HOG20857	Colg17902	Cang22796	NA	1	1
HOG20858	Colg17922	Cang22816	AT4G33120	1	1
HOG20859	Colg17938	Cang22833	AT4G33310	1	1
HOG20860	Colg17944	Cang22839	AT4G33370	1	1
HOG20861	Colg17976	Cang22873	NA	1	1
HOG20862	Colg18022	Cang22919	AT4G34070	1	1
HOG20863	Colg18027	Cang22924	NA	1	1
HOG20864	Colg18095	Cang22993	AT4G34690	1	1
HOG20865	Colg18116	Cang23012	AT4G34900	3	3
HOG20866	Colg18129	Cang23025	AT4G35025	1	1
HOG20867	Colg18155	Cang23051	NA	1	1
HOG20868	Colg18159	Cang23056	AT4G35295	1	1
HOG20869	Colg18169	Cang23065	NA	2	1
HOG20870	Colg18203	Cang23100	AT4G35725	1	1
HOG20871	Colg18219	Cang23116	NA	1	1
HOG20872	Colg18237	Cang23135	AT4G36000	1	1
HOG20873	Colg18247	Cang23148	AT4G36100	2	2
HOG20874	Colg18255	Cang23156	AT4G36170	1	1
HOG20875	Colg18272	Cang23172	AT4G36370	1	1
HOG20876	Colg18280	Cang23191	AT4G36460	1	1
HOG20877	Colg18314	Cang23221	AT4G36791	1	1
HOG20878	Colg18342	Cang23250	AT4G37022	1	1
HOG20879	Colg18365	Cang23271	NA	1	1
HOG20880	Colg18379	Cang23286	AT4G37360	2	1
HOG20881	Colg18395	Cang23302	AT4G37483	1	1
HOG20882	Colg18396	Cang23303	AT4G37500	1	1
HOG20883	Colg18399	Cang23306	AT4G37530	2	1
HOG20884	Colg18413	Cang23320	AT4G37682	1	2
HOG20885	Colg18458	Cang23366	AT4G38092	1	1
HOG20886	Colg18479	Cang23385	AT4G38300	1	2
HOG20887	Colg18527	Cang23430	AT4G38781	1	1
HOG20888	Colg18532	Cang23435	AT4G38820	1	1
HOG20889	Colg18552	Cang23460	AT4G39020	2	2
HOG20891	Colg18658	Cang23567	AT4G40011	1	1
HOG20892	Colg18662	Cang23571	NA	1	1
HOG20893	Colg53	Cang53	NA	1	1
HOG20894	Colg71	Cang72	NA	1	1
HOG20895	Colg128	Cang131	AT1G02210	1	1
HOG20896	Colg144	Cang146	AT1G02350	2	1
HOG20897	Colg149	Cang151	NA	1	1
HOG20898	Colg170	Cang174	AT1G02590	1	1
HOG20899	Colg177	Cang181	AT1G02670	3	3
HOG20900	Colg209	Cang211	AT1G02965	1	1
HOG20901	Colg210	Cang212	AT1G02980	2	2
HOG20902	Colg225	Cang228	AT1G03106	1	1
HOG20903	Colg7278	Cang235	AT1G79170	1	1
HOG20904	Colg394	Cang397	AT1G04778	1	1
HOG20906	Colg520	Cang529	NA	1	1
HOG20907	Colg522	Cang531	NA	1	1
HOG20908	Colg524	Cang533	AT1G05950	3	6
HOG20909	Colg547	Cang555	AT1G06150	1	2
HOG20910	Colg549	Cang557	AT1G06148	3	2
HOG20912	Colg670	Cang681	AT1G07400	1	1
HOG20913	Colg687	Cang700	AT1G07550	1	1
HOG20914	Colg730	Cang741	AT1G07901	1	1
HOG20915	Colg742	Cang755	NA	1	1
HOG20916	Colg743	Cang756	AT1G08005	1	1
HOG20917	Colg757	Cang768	AT1G08120	1	1
HOG20918	Colg772	Cang784	AT1G08270	1	1
HOG20919	Colg897	Cang907	AT1G09483	1	1
HOG20920	Colg898	Cang908	NA	2	2
HOG20921	Colg899	Cang909	NA	1	1
HOG20922	Colg958	Cang967	AT1G09995	1	2
HOG20923	Colg968	Cang976	NA	1	1
HOG20924	Colg982	Cang991	AT1G10225	2	2
HOG20925	Colg985	Cang994	AT1G10250	1	1
HOG20926	Colg1004	Cang1013	NA	1	1
HOG20927	Colg8126	Cang1047	NA	1	1
HOG20928	Colg1040	Cang1051	NA	1	1
HOG20929	Colg1044	Cang1055	AT1G10730	1	1
HOG20930	Colg1075	Cang1084	AT1G10990	2	1
HOG20931	Colg1090	Cang1099	AT1G11145	2	1
HOG20932	Colg1114	Cang1123	AT1G11362	2	2
HOG20933	Colg1131	Cang1140	AT1G11520	2	2
HOG20934	Colg1143	Cang1151	NA	2	2
HOG20935	Colg1145	Cang1154	NA	2	2
HOG20936	Colg1146	Cang1155	AT1G11610	2	2
HOG20937	Colg1154	Cang1164	AT1G11684	1	1
HOG20938	Colg1188	Cang1194	AT1G11970	1	1
HOG20939	Colg1215	Cang1221	AT1G12211	1	1
HOG20940	Colg1237	Cang1244	AT1G12411	1	1
HOG20941	Colg1244	Cang1250	NA	1	1
HOG20942	Colg1286	Cang1294	AT1G12855	2	2
HOG20943	Colg1288	Cang1296	AT1G12870	1	1
HOG20944	Colg1295	Cang1303	NA	1	1
HOG20945	Colg1298	Cang1306	AT1G12960	2	1
HOG20946	Colg1307	Cang1316	NA	1	2
HOG20947	Colg1336	Cang1347	AT1G13350	6	7
HOG20948	Colg1350	Cang1363	AT1G13485	1	1
HOG20949	Colg1351	Cang1364	AT1G13490	2	3
HOG20950	Colg1353	Cang1366	AT1G13500	1	1
HOG20951	Colg1366	Cang1379	AT1G13608	1	1
HOG20952	Colg1383	Cang1397	AT1G13760	1	1
HOG20953	Colg1409	Cang1423	AT1G14048	2	2
HOG20955	Colg1440	Cang1452	AT1G14315	2	2
HOG20956	Colg1478	Cang1490	NA	1	1
HOG20957	Colg1524	Cang1532	AT1G15015	1	2
HOG20958	Colg1540	Cang1551	AT1G15165	3	3
HOG20959	Colg1576	Cang1588	NA	1	1
HOG20960	Colg1585	Cang1596	AT1G15625	1	1
HOG20961	Colg1587	Cang1598	AT1G15640	1	2
HOG20962	Colg1608	Cang1619	NA	1	1
HOG20963	Colg1610	Cang1621	AT1G15825	1	1
HOG20964	Colg1611	Cang1622	NA	1	1
HOG20965	Colg1632	Cang1642	AT1G16025	1	1
HOG20966	Colg1650	Cang1658	AT1G16225	3	3
HOG20967	Colg1651	Cang1659	AT1G16230	1	1
HOG20968	Colg1697	Cang1703	AT1G16705	2	2
HOG20969	Colg1703	Cang1711	AT1G16780	1	3
HOG20970	Colg1719	Cang1727	AT1G16910	1	1
HOG20971	Colg1723	Cang1732	NA	1	1
HOG20972	Colg1787	Cang1794	AT1G17545	1	2
HOG20973	Colg1804	Cang1813	AT1G17744	1	1
HOG20974	Colg1836	Cang1847	AT1G18050	1	1
HOG20975	Colg1842	Cang1853	NA	2	1
HOG20976	Colg1843	Cang1854	AT1G18130	2	1
HOG20977	Colg1862	Cang1869	AT1G18310	2	1
HOG20978	Colg1906	Cang1918	AT1G18773	5	3
HOG20979	Colg1918	Cang1930	AT1G18871	1	1
HOG20980	Colg1936	Cang1946	AT1G19040	1	1
HOG20981	Colg1941	Cang1950	AT1G19086	2	2
HOG20982	Colg1974	Cang1984	AT1G19394	1	1
HOG20983	Colg1975	Cang1985	AT1G19396	3	3
HOG20984	Colg1977	Cang1986	AT1G19397	1	1
HOG20985	Colg1995	Cang2003	AT1G19565	1	2
HOG20986	Colg2020	Cang2027	NA	2	2
HOG20987	Colg2021	Cang2028	NA	1	1
HOG20988	Colg2022	Cang2029	NA	1	1
HOG20989	Colg2065	Cang2073	NA	2	2
HOG20990	Colg2081	Cang2087	AT1G20405	1	1
HOG20991	Colg2089	Cang2092	AT1G20490	3	1
HOG20992	Colg2112	Cang2115	AT1G20690	1	1
HOG20993	Colg2138	Cang2140	AT1G20875	1	1
HOG20994	Colg29058	Cang2155	AT2G43865	1	1
HOG20996	Colg2184	Cang2184	NA	1	1
HOG20997	Colg2203	Cang2204	AT1G21470	1	1
HOG20998	Colg2204	Cang2205	NA	1	1
HOG20999	Colg2212	Cang2213	AT1G21530	1	1
HOG21000	Colg2261	Cang2263	NA	1	1
HOG21001	Colg2270	Cang2272	NA	1	1
HOG21002	Colg2281	Cang2283	AT1G22080	1	2
HOG21003	Colg2303	Cang2306	AT1G22290	1	1
HOG21004	Colg2383	Cang2384	NA	1	1
HOG21005	Colg2443	Cang2442	AT1G23680	1	1
HOG21006	Colg2489	Cang2490	AT1G24145	1	2
HOG21007	Colg2493	Cang2495	AT1G24159	1	2
HOG21008	Colg2501	Cang2503	NA	3	3
HOG21009	Colg2505	Cang2507	AT1G24256	1	1
HOG21010	Colg2522	Cang2523	AT1G24390	1	1
HOG21011	Colg2597	Cang2568	AT1G25310	1	1
HOG21012	Colg2608	Cang2579	AT1G25410	1	1
HOG21013	Colg2628	Cang2600	AT1G25988	2	2
HOG21014	Colg2645	Cang2616	NA	1	1
HOG21015	Colg2656	Cang2627	AT1G26350	1	2
HOG21016	Colg2666	Cang2638	NA	1	1
HOG21017	Colg2674	Cang2647	AT1G26530	1	4
HOG21018	Colg2703	Cang2678	AT1G26773	1	1
HOG21019	Colg2730	Cang2704	NA	1	1
HOG21021	Colg2750	Cang2727	AT1G27140	1	1
HOG21022	Colg2760	Cang2737	NA	1	1
HOG21023	Colg2761	Cang2738	AT1G27220	1	1
HOG21024	Colg2799	Cang2771	NA	3	3
HOG21025	Colg2795	Cang2773	AT1G27550	2	1
HOG21026	Colg2805	Cang2779	AT1G27640	1	1
HOG21027	Colg2838	Cang2812	NA	1	1
HOG21028	Colg2852	Cang2826	AT1G28135	1	1
HOG21029	Colg21432	Cang2844	NA	1	1
HOG21030	Colg2871	Cang2846	NA	1	1
HOG21031	Colg2873	Cang2848	AT1G28306	1	1
HOG21032	Colg2909	Cang2881	AT1G28600	3	1
HOG21034	Colg2932	Cang2910	NA	1	1
HOG21035	Colg2967	Cang2949	AT1G29418	1	1
HOG21036	Colg3007	Cang2993	AT1G29830	3	1
HOG21037	Colg3034	Cang3018	AT1G30060	1	1
HOG21038	Colg3114	Cang3093	NA	1	1
HOG21039	Colg3137	Cang3112	NA	1	2
HOG21040	Colg3154	Cang3133	NA	2	1
HOG21041	Colg3158	Cang3137	AT1G31150	1	1
HOG21042	Colg3170	Cang3147	NA	1	1
HOG21043	Colg3190	Cang3165	AT1G31380	1	1
HOG21044	Colg3191	Cang3166	AT1G31390	1	2
HOG21045	Colg3200	Cang3178	AT1G31510	1	1
HOG21046	Colg3202	Cang3179	AT1G31520	1	1
HOG21047	Colg3210	Cang3186	AT1G31630	1	1
HOG21048	Colg3224	Cang3202	AT1G31772	1	1
HOG21049	Colg3276	Cang3252	AT1G32225	1	1
HOG21050	Colg3295	Cang3267	NA	1	1
HOG21051	Colg3296	Cang3268	NA	2	2
HOG21052	Colg22411	Cang3312	NA	1	1
HOG21053	Colg3364	Cang3341	AT1G33070	1	2
HOG21054	Colg3372	Cang3353	NA	2	1
HOG21055	Colg27126	Cang3381	NA	1	2
HOG21056	Colg3403	Cang3388	AT1G33600	1	2
HOG21057	Colg3407	Cang3392	AT1G33640	1	1
HOG21058	Colg3425	Cang3410	AT1G33850	1	1
HOG21059	Colg3426	Cang3411	NA	2	1
HOG21060	Colg3427	Cang3412	NA	1	1
HOG21061	Colg3428	Cang3413	AT1G33860	3	4
HOG21062	Colg3434	Cang3419	NA	1	1
HOG21063	Colg3436	Cang3421	AT1G33940	3	1
HOG21064	Colg3444	Cang3429	AT1G34015	2	2
HOG21065	Colg3459	Cang3446	NA	1	1
HOG21066	Colg3460	Cang3447	AT1G34095	2	2
HOG21067	Colg3474	Cang3462	NA	1	2
HOG21068	Colg3478	Cang3466	NA	1	1
HOG21069	Colg3493	Cang3483	AT1G34400	1	1
HOG21070	Colg3495	Cang3484	NA	1	1
HOG21071	Colg3497	Cang3486	NA	1	1
HOG21072	Colg3504	Cang3493	AT1G34490	1	1
HOG21073	Colg3505	Cang3494	AT1G34500	1	1
HOG21074	Colg3506	Cang3495	NA	1	1
HOG21075	Colg3507	Cang3496	AT1G34510	1	1
HOG21076	Colg3519	Cang3514	NA	1	2
HOG21077	Colg3537	Cang3527	AT1G35030	1	2
HOG21078	Colg3557	Cang3545	AT1G35242	1	1
HOG21079	Colg3559	Cang3547	AT1G35255	1	1
HOG21080	Colg3561	Cang3549	NA	2	4
HOG21081	Colg3571	Cang3559	NA	1	1
HOG21082	Colg3574	Cang3561	AT1G35375	1	1
HOG21083	Colg3595	Cang3582	AT1G35550	1	1
HOG21084	Colg3602	Cang3588	AT1G35614	1	1
HOG21085	Colg3625	Cang3605	NA	1	1
HOG21086	Colg3629	Cang3609	NA	1	1
HOG21087	Colg3630	Cang3611	NA	1	1
HOG21088	Colg3631	Cang3612	NA	1	1
HOG21089	Colg3633	Cang3613	AT1G36020	1	1
HOG21090	Colg3639	Cang3619	AT1G36078	1	1
HOG21091	Colg3640	Cang3620	AT1G36085	1	1
HOG21092	Colg3654	Cang3630	AT1G36272	1	1
HOG21093	Colg3656	Cang3632	NA	1	1
HOG21094	Colg3666	Cang3640	NA	1	1
HOG21095	Colg3670	Cang3645	NA	1	1
HOG21096	Colg3671	Cang3646	NA	1	2
HOG21097	Colg3672	Cang3647	NA	1	1
HOG21098	Colg3678	Cang3652	NA	1	1
HOG21099	Colg3679	Cang3654	NA	1	1
HOG21100	Colg3682	Cang3657	NA	1	1
HOG21101	Colg3683	Cang3658	AT1G36745	1	1
HOG21102	Colg3684	Cang3659	NA	1	1
HOG21103	Colg3685	Cang3660	AT1G36756	1	1
HOG21104	Colg3686	Cang3661	NA	1	1
HOG21105	Colg3687	Cang3663	NA	2	2
HOG21107	Colg3693	Cang3668	NA	1	1
HOG21108	Colg3695	Cang3670	NA	1	1
HOG21109	Colg3696	Cang3671	AT1G36950	1	1
HOG21110	Colg3697	Cang3672	AT1G36960	1	2
HOG21111	Colg3701	Cang3676	AT1G37000	2	2
HOG21112	Colg3703	Cang3677	NA	1	1
HOG21113	Colg3704	Cang3678	AT1G37010	1	1
HOG21114	Colg3708	Cang3685	NA	2	2
HOG21115	Colg3710	Cang3690	NA	1	1
HOG21116	Colg25717	Cang3696	NA	1	1
HOG21117	Colg25078	Cang3699	NA	1	1
HOG21121	Colg3722	Cang3705	NA	1	1
HOG21123	Colg3728	Cang3708	NA	1	1
HOG21124	Colg3737	Cang3714	AT1G40104	1	1
HOG21127	Colg25888	Cang3731	AT2G14390	3	2
HOG21128	Colg22128	Cang3735	NA	1	1
HOG21129	Colg3750	Cang3740	NA	1	1
HOG21130	Colg10342	Cang3741	NA	1	1
HOG21131	Colg10431	Cang3742	NA	1	1
HOG21132	Colg3753	Cang3743	AT1G41820	1	2
HOG21133	Colg3759	Cang3750	NA	1	1
HOG21134	Colg3760	Cang3753	NA	1	1
HOG21135	Colg3761	Cang3754	NA	1	1
HOG21136	Colg130	Cang3756	NA	1	1
HOG21137	Colg3781	Cang3762	NA	1	1
HOG21138	Colg3782	Cang3763	AT1G42525	2	2
HOG21139	Colg3786	Cang3768	NA	1	1
HOG21140	Colg3794	Cang3776	AT1G42710	1	1
HOG21141	Colg3795	Cang3777	NA	1	1
HOG21142	Colg3796	Cang3778	NA	1	1
HOG21143	Colg3800	Cang3784	NA	1	1
HOG21144	Colg2840	Cang3789	NA	1	1
HOG21145	Colg3807	Cang3792	NA	1	1
HOG21146	Colg3812	Cang3797	NA	1	1
HOG21147	Colg3822	Cang3804	AT1G43160	1	1
HOG21148	Colg3830	Cang3810	AT1G43260	1	1
HOG21149	Colg3831	Cang3811	NA	1	1
HOG21150	Colg3832	Cang3812	AT1G43310	1	1
HOG21151	Colg15017	Cang3813	NA	1	1
HOG21152	Colg3833	Cang3814	AT1G43320	2	1
HOG21153	Colg3834	Cang3815	AT1G43330	1	1
HOG21154	Colg3835	Cang3816	AT1G43415	1	1
HOG21155	Colg3852	Cang3833	AT1G43680	2	1
HOG21156	Colg3857	Cang3838	AT1G43722	1	1
HOG21157	Colg3859	Cang3840	NA	1	1
HOG21158	Colg3862	Cang3842	AT1G43760	1	1
HOG21159	Colg3878	Cang3863	NA	1	1
HOG21160	Colg3879	Cang3864	NA	1	1
HOG21162	Colg3890	Cang3871	AT1G44020	3	2
HOG21163	Colg3892	Cang3872	AT1G44030	2	1
HOG21164	Colg3904	Cang3883	NA	1	1
HOG21165	Colg3915	Cang3895	NA	1	1
HOG21166	Colg3914	Cang3896	AT1G44478	1	1
HOG21167	Colg3919	Cang3900	NA	1	1
HOG21168	Colg3920	Cang3901	AT1G44740	1	1
HOG21169	Colg3936	Cang3922	AT1G44940	2	2
HOG21170	Colg3937	Cang3924	AT1G44941	1	1
HOG21171	Colg3940	Cang3927	AT1G44980	1	2
HOG21172	Colg3941	Cang3928	AT1G44990	1	1
HOG21173	Colg3945	Cang3933	NA	2	2
HOG21174	Colg3954	Cang3942	AT1G45163	1	1
HOG21175	Colg3955	Cang3943	AT1G45165	1	1
HOG21176	Colg3985	Cang3972	NA	1	1
HOG21177	Colg3987	Cang3975	AT1G46336	1	1
HOG21178	Colg4006	Cang3990	AT1G47265	1	1
HOG21179	Colg4017	Cang4002	AT1G47350	1	1
HOG21180	Colg4018	Cang4003	NA	1	1
HOG21181	Colg4019	Cang4004	NA	1	3
HOG21182	Colg4028	Cang4012	NA	2	1
HOG21183	Colg4029	Cang4013	NA	1	1
HOG21184	Colg4037	Cang4021	NA	1	1
HOG21185	Colg4044	Cang4028	AT1G47560	2	2
HOG21186	Colg4063	Cang4042	AT1G47680	1	1
HOG21187	Colg4074	Cang4052	NA	1	1
HOG21188	Colg4075	Cang4053	AT1G47770	2	2
HOG21189	Colg4105	Cang4075	AT1G48010	2	2
HOG21190	Colg4121	Cang4091	AT1G48145	2	2
HOG21191	Colg4130	Cang4101	AT1G48220	1	1
HOG21192	Colg4158	Cang4128	AT1G48500	2	1
HOG21193	Colg4180	Cang4151	AT1G48725	2	2
HOG21194	Colg4212	Cang4185	AT1G49015	1	2
HOG21195	Colg4234	Cang4207	NA	1	1
HOG21196	Colg4233	Cang4208	AT1G49260	2	1
HOG21199	Colg4299	Cang4272	NA	1	1
HOG21200	Colg4303	Cang4276	NA	1	1
HOG21201	Colg4304	Cang4277	AT1G49940	3	3
HOG21202	Colg4342	Cang4319	NA	1	1
HOG21203	Colg4355	Cang4334	AT1G50470	1	1
HOG21204	Colg4377	Cang4354	NA	1	1
HOG21205	Colg4387	Cang4362	NA	1	3
HOG21207	Colg4413	Cang4385	AT1G51030	1	1
HOG21209	Colg4428	Cang4403	AT1G51150	2	2
HOG21210	Colg4440	Cang4415	AT1G51270	1	3
HOG21211	Colg4441	Cang4416	AT1G51290	1	1
HOG21212	Colg4442	Cang4417	AT1G51300	2	2
HOG21213	Colg4445	Cang4420	AT1G51330	2	2
HOG21214	Colg4454	Cang4430	AT1G51402	1	1
HOG21215	Colg4498	Cang4475	AT1G51805	2	3
HOG21216	Colg4499	Cang4476	AT1G51810	1	2
HOG21217	Colg4502	Cang4481	AT1G51830	1	2
HOG21218	Colg21914	Cang4503	NA	1	1
HOG21219	Colg4520	Cang4506	AT1G52000	1	1
HOG21220	Colg4530	Cang4516	AT1G52120	1	1
HOG21221	Colg4531	Cang4517	AT1G52130	1	2
HOG21222	Colg4536	Cang4522	AT1G52180	1	2
HOG21223	Colg4572	Cang4557	AT1G52490	1	1
HOG21224	Colg4573	Cang4558	NA	2	2
HOG21225	Colg4582	Cang4567	NA	1	1
HOG21226	Colg22378	Cang4599	NA	1	1
HOG21227	Colg4630	Cang4616	AT1G52990	1	2
HOG21228	Colg4660	Cang4644	AT1G53265	1	1
HOG21229	Colg4694	Cang4679	AT1G53542	1	1
HOG21230	Colg4695	Cang4680	NA	1	1
HOG21231	Colg4708	Cang4693	AT1G53635	1	1
HOG21232	Colg4716	Cang4701	AT1G53690	1	1
HOG21233	Colg4718	Cang4703	AT1G53705	2	2
HOG21234	Colg4719	Cang4704	AT1G53708	1	1
HOG21235	Colg4726	Cang4711	NA	3	4
HOG21236	Colg4728	Cang4713	NA	1	1
HOG21237	Colg4762	Cang4738	NA	1	1
HOG21238	Colg4780	Cang4756	NA	1	2
HOG21239	Colg4803	Cang4780	AT1G54420	1	1
HOG21240	Colg4833	Cang4809	NA	1	1
HOG21241	Colg4835	Cang4811	AT1G54720	2	1
HOG21242	Colg4840	Cang4816	AT1G54775	1	1
HOG21243	Colg4862	Cang4840	NA	1	2
HOG21244	Colg4866	Cang4843	AT1G55060	2	2
HOG21245	Colg4879	Cang4855	AT1G55175	1	1
HOG21246	Colg4886	Cang4862	NA	1	1
HOG21247	Colg4887	Cang4863	NA	1	1
HOG21248	Colg4894	Cang4871	AT1G55290	1	1
HOG21249	Colg4905	Cang4883	AT1G55380	1	1
HOG21251	Colg4908	Cang4886	AT1G55420	1	1
HOG21252	Colg4910	Cang4887	AT1G55440	1	1
HOG21253	Colg4921	Cang4899	AT1G55546	1	1
HOG21254	Colg4929	Cang4907	NA	1	1
HOG21255	Colg4937	Cang4915	AT1G55675	1	1
HOG21256	Colg4950	Cang4927	AT1G55800	1	1
HOG21257	Colg4985	Cang4962	NA	1	1
HOG21258	Colg4987	Cang4964	NA	1	1
HOG21259	Colg4996	Cang4971	NA	1	1
HOG21260	Colg5019	Cang4994	AT1G56380	2	2
HOG21261	Colg5020	Cang4996	AT1G56385	1	1
HOG21262	Colg21759	Cang5009	NA	1	1
HOG21263	Colg5037	Cang5014	AT1G56530	1	1
HOG21265	Colg5047	Cang5024	AT1G56610	1	2
HOG21266	Colg5053	Cang5030	AT1G56680	2	2
HOG21267	Colg5055	Cang5032	AT1G56700	2	2
HOG21269	Colg5068	Cang5046	AT1G57613	1	1
HOG21270	Colg5071	Cang5048	AT1G57650	1	4
HOG21271	Colg5078	Cang5056	AT1G57730	1	1
HOG21272	Colg22379	Cang5066	NA	1	1
HOG21273	Colg5093	Cang5073	AT1G57906	2	2
HOG21274	Colg5102	Cang5081	NA	1	1
HOG21276	Colg5135	Cang5114	AT1G58265	1	2
HOG21277	Colg15323	Cang5118	NA	1	1
HOG21278	Colg5154	Cang5132	AT1G58450	1	1
HOG21280	Colg5217	Cang5189	AT1G59865	2	2
HOG21281	Colg5243	Cang5209	NA	1	1
HOG21282	Colg5259	Cang5225	NA	2	5
HOG21283	Colg5333	Cang5309	AT1G60985	1	1
HOG21284	Colg5348	Cang5325	AT1G61090	1	1
HOG21285	Colg5366	Cang5341	AT1G61230	1	1
HOG21286	Colg5380	Cang5356	NA	1	1
HOG21287	Colg5390	Cang5367	AT1G61450	1	1
HOG21288	Colg5440	Cang5419	AT1G61940	2	2
HOG21289	Colg5453	Cang5434	AT1G62070	1	1
HOG21290	Colg5472	Cang5451	AT1G62240	1	1
HOG21291	Colg5482	Cang5461	NA	1	1
HOG21292	Colg5506	Cang5484	AT1G62515	2	2
HOG21293	Colg5541	Cang5520	NA	1	1
HOG21294	Colg5550	Cang5524	AT1G62920	1	2
HOG21295	Colg5581	Cang5555	AT1G63150	1	1
HOG21296	Colg22579	Cang5564	AT3G44950	1	1
HOG21297	Colg5620	Cang5587	AT1G63480	2	5
HOG21298	Colg5633	Cang5600	AT1G63600	2	2
HOG21299	Colg5642	Cang5609	NA	1	1
HOG21300	Colg5648	Cang5614	AT1G63750	2	4
HOG21301	Colg10087	Cang5626	NA	1	1
HOG21302	Colg5681	Cang5655	AT1G64100	1	2
HOG21303	Colg5705	Cang5678	AT1G64260	1	1
HOG21304	Colg5738	Cang5709	AT1G64561	1	1
HOG21305	Colg5741	Cang5712	AT1G64583	1	1
HOG21306	Colg5751	Cang5721	NA	1	1
HOG21307	Colg5750	Cang5722	NA	1	1
HOG21308	Colg5771	Cang5742	AT1G64830	1	1
HOG21309	Colg5781	Cang5752	AT1G64930	1	1
HOG21310	Colg5789	Cang5760	NA	3	3
HOG21311	Colg5806	Cang5776	AT1G65180	1	1
HOG21312	Colg5841	Cang5812	AT1G65483	1	2
HOG21313	Colg5842	Cang5813	AT1G65484	2	2
HOG21314	Colg5881	Cang5849	NA	1	1
HOG21315	Colg5882	Cang5850	NA	1	1
HOG21316	Colg5899	Cang5866	AT1G66030	1	1
HOG21317	Colg5929	Cang5896	AT1G66290	1	1
HOG21318	Colg5930	Cang5897	AT1G66300	1	1
HOG21320	Colg5966	Cang5934	AT1G66630	1	1
HOG21321	Colg5974	Cang5942	NA	1	1
HOG21323	Colg6076	Cang6046	AT1G67635	1	1
HOG21324	Colg6090	Cang6060	AT1G67760	1	1
HOG21325	Colg6109	Cang6078	NA	1	1
HOG21326	Colg6149	Cang6118	AT1G68250	1	1
HOG21327	Colg6152	Cang6121	AT1G68280	3	2
HOG21328	Colg6167	Cang6134	AT1G68420	1	1
HOG21329	Colg6178	Cang6144	AT1G68526	1	1
HOG21330	Colg6219	Cang6185	AT1G68862	1	1
HOG21331	Colg6228	Cang6194	AT1G68935	1	1
HOG21332	Colg6346	Cang6312	AT1G70080	2	2
HOG21333	Colg6374	Cang6340	NA	3	2
HOG21334	Colg6375	Cang6341	NA	1	1
HOG21335	Colg6402	Cang6367	NA	1	1
HOG21336	Colg6470	Cang6434	AT1G71235	2	2
HOG21337	Colg6543	Cang6508	AT1G72080	1	1
HOG21338	Colg6551	Cang6516	AT1G72141	1	1
HOG21339	Colg6579	Cang6543	AT1G72410	4	5
HOG21341	Colg6681	Cang6643	NA	1	1
HOG21342	Colg6701	Cang6666	NA	1	1
HOG21343	Colg6732	Cang6698	AT1G73910	1	2
HOG21344	Colg6809	Cang6771	AT1G74620	1	1
HOG21345	Colg6998	Cang6960	AT1G76530	2	1
HOG21346	Colg7014	Cang6976	AT1G76690	2	1
HOG21347	Colg7016	Cang6978	AT1G76705	1	1
HOG21348	Colg7019	Cang6981	NA	1	1
HOG21349	Colg7032	Cang6995	AT1G76840	2	2
HOG21350	Colg7051	Cang7013	AT1G76994	1	1
HOG21351	Colg7059	Cang7022	NA	1	1
HOG21352	Colg7067	Cang7030	AT1G77150	1	1
HOG21353	Colg7115	Cang7082	AT1G77655	1	1
HOG21354	Colg7126	Cang7093	NA	1	1
HOG21355	Colg7144	Cang7110	AT1G77910	1	1
HOG21356	Colg7200	Cang7165	AT1G78450	1	1
HOG21357	Colg7220	Cang7186	AT1G78640	1	1
HOG21358	Colg7230	Cang7196	NA	1	1
HOG21359	Colg7240	Cang7209	AT1G78840	2	1
HOG21360	Colg7271	Cang7241	AT1G79100	1	1
HOG21361	Colg7272	Cang7242	AT1G79103	1	1
HOG21362	Colg7285	Cang7254	NA	14	9
HOG21363	Colg7573	Cang7296	NA	2	1
HOG21364	Colg7342	Cang7311	NA	1	1
HOG21365	Colg7361	Cang7331	NA	1	1
HOG21366	Colg18779	Cang23583	AT3G01010	1	1
HOG21367	Colg18817	Cang23622	AT3G01326	1	1
HOG21368	Colg18824	Cang23629	AT3G01325	1	1
HOG21369	Colg18841	Cang23643	AT3G01450	1	1
HOG21370	Colg18894	Cang23699	NA	1	1
HOG21371	Colg18927	Cang23733	AT3G02270	1	1
HOG21372	Colg18938	Cang23743	NA	1	1
HOG21373	Colg18940	Cang23744	AT3G02390	2	2
HOG21374	Colg18967	Cang23770	AT3G02620	2	2
HOG21375	Colg19010	Cang23815	AT3G03020	2	2
HOG21376	Colg19046	Cang23849	AT3G03370	2	2
HOG21377	Colg19137	Cang23942	AT3G04181	1	1
HOG21378	Colg19139	Cang23943	NA	1	1
HOG21379	Colg19142	Cang23945	AT3G04200	1	2
HOG21380	Colg19149	Cang23952	AT3G04270	1	1
HOG21381	Colg19160	Cang23965	AT3G04390	1	1
HOG21382	Colg19162	Cang23967	AT3G04410	2	2
HOG21383	Colg19193	Cang24000	NA	1	1
HOG21384	Colg19195	Cang24002	NA	1	1
HOG21385	Colg19197	Cang24004	NA	1	1
HOG21386	Colg19241	Cang24051	AT3G05110	2	1
HOG21387	Colg19252	Cang24060	NA	1	1
HOG21388	Colg19263	Cang24071	AT3G05300	1	2
HOG21389	Colg19272	Cang24080	AT3G05365	1	1
HOG21390	Colg19320	Cang24129	AT3G05741	2	2
HOG21391	Colg19322	Cang24131	NA	1	1
HOG21392	Colg19382	Cang24190	AT3G06250	3	4
HOG21393	Colg19402	Cang24212	NA	1	1
HOG21394	Colg19410	Cang24218	NA	1	1
HOG21395	Colg19437	Cang24245	AT3G06690	1	1
HOG21396	Colg19469	Cang24279	AT3G06990	2	2
HOG21397	Colg19470	Cang24280	AT3G07000	1	1
HOG21398	Colg19482	Cang24291	NA	1	1
HOG21399	Colg19502	Cang24310	AT3G07273	1	1
HOG21400	Colg19597	Cang24403	AT3G08636	1	1
HOG21401	Colg19610	Cang24418	NA	1	1
HOG21402	Colg19656	Cang24465	AT3G09160	1	6
HOG21403	Colg19657	Cang24466	AT3G09162	1	1
HOG21404	Colg19691	Cang24499	AT3G09510	1	1
HOG21405	Colg19716	Cang24524	AT3G09750	2	1
HOG21406	Colg19735	Cang24542	AT3G09922	1	1
HOG21407	Colg19878	Cang24686	AT3G11160	1	2
HOG21408	Colg19894	Cang24701	AT3G11310	1	2
HOG21409	Colg19956	Cang24761	AT3G11880	5	4
HOG21410	Colg19970	Cang24777	NA	1	1
HOG21411	Colg20014	Cang24822	AT3G12430	2	2
HOG21412	Colg20015	Cang24823	AT3G12440	1	1
HOG21414	Colg20061	Cang24867	AT3G12840	1	1
HOG21415	Colg20062	Cang24868	AT3G12850	1	1
HOG21416	Colg20069	Cang24875	NA	1	3
HOG21417	Colg20082	Cang24887	AT3G13010	1	1
HOG21418	Colg20090	Cang24895	AT3G13075	1	1
HOG21419	Colg20133	Cang24935	AT3G13403	1	1
HOG21420	Colg20138	Cang24940	AT3G13433	1	1
HOG21421	Colg20158	Cang24961	NA	1	1
HOG21422	Colg20162	Cang24965	NA	1	1
HOG21423	Colg20171	Cang24974	AT3G13677	2	2
HOG21424	Colg20174	Cang24977	NA	1	1
HOG21425	Colg20195	Cang24999	NA	1	1
HOG21426	Colg20249	Cang25057	AT3G14300	1	2
HOG21427	Colg20254	Cang25064	AT3G14340	1	1
HOG21428	Colg20265	Cang25075	NA	1	1
HOG21429	Colg20272	Cang25081	AT3G14480	1	1
HOG21430	Colg22169	Cang25082	NA	2	1
HOG21431	Colg20274	Cang25084	NA	2	2
HOG21432	Colg20277	Cang25086	NA	2	2
HOG21433	Colg20305	Cang25115	AT3G14780	1	1
HOG21434	Colg20326	Cang25136	AT3G14981	1	1
HOG21435	Colg20365	Cang25176	AT3G15359	1	1
HOG21436	Colg20399	Cang25210	AT3G15578	1	1
HOG21437	Colg20401	Cang25212	AT3G15604	1	1
HOG21438	Colg20437	Cang25249	NA	1	1
HOG21439	Colg20455	Cang25269	AT3G16117	1	1
HOG21440	Colg20489	Cang25304	AT3G16432	1	1
HOG21441	Colg20535	Cang25351	NA	1	1
HOG21442	Colg20545	Cang25361	AT3G16930	1	1
HOG21443	Colg20573	Cang25390	AT3G17190	2	2
HOG21444	Colg20585	Cang25403	AT3G17270	1	2
HOG21445	Colg20590	Cang25407	NA	1	1
HOG21446	Colg20626	Cang25444	AT3G17626	1	1
HOG21447	Colg20637	Cang25456	AT3G17717	2	1
HOG21448	Colg20679	Cang25498	AT3G18120	1	1
HOG21449	Colg20682	Cang25501	NA	1	1
HOG21450	Colg20693	Cang25514	AT3G18235	1	1
HOG21451	Colg20699	Cang25521	AT3G18282	1	1
HOG21452	Colg20726	Cang25548	AT3G18518	1	1
HOG21453	Colg20778	Cang25598	AT3G18957	1	1
HOG21454	Colg20813	Cang25635	AT3G19274	1	1
HOG21455	Colg20841	Cang25663	AT3G19530	1	1
HOG21456	Colg20856	Cang25679	NA	1	1
HOG21457	Colg20948	Cang25776	NA	1	1
HOG21458	Colg20967	Cang25794	AT3G19565	1	1
HOG21459	Colg20985	Cang25812	NA	2	2
HOG21460	Colg20999	Cang25824	NA	1	1
HOG21461	Colg21002	Cang25828	NA	2	1
HOG21462	Colg21003	Cang25829	NA	1	1
HOG21463	Colg21046	Cang25870	NA	1	1
HOG21464	Colg21100	Cang25921	AT3G21825	1	1
HOG21465	Colg21101	Cang25922	AT3G21830	1	2
HOG21466	Colg21116	Cang25937	NA	1	1
HOG21467	Colg21144	Cang25957	AT3G22142	1	1
HOG21468	Colg21150	Cang25963	AT3G22183	1	1
HOG21469	Colg21163	Cang25981	AT3G22333	2	1
HOG21470	Colg21172	Cang25991	AT3G22415	1	1
HOG21471	Colg21190	Cang26009	AT3G22570	1	1
HOG21472	Colg21191	Cang26010	AT3G22580	2	1
HOG21473	Colg21205	Cang26025	AT3G22723	1	1
HOG21474	Colg21242	Cang26064	NA	1	1
HOG21475	Colg21253	Cang26074	AT3G23145	1	1
HOG21476	Colg21260	Cang26081	AT3G23172	1	1
HOG21477	Colg21269	Cang26090	AT3G23245	2	2
HOG21478	Colg21293	Cang26113	AT3G23460	3	1
HOG21479	Colg21321	Cang26144	NA	1	1
HOG21480	Colg21337	Cang26160	NA	1	1
HOG21481	Colg21387	Cang26210	AT3G24270	1	1
HOG21482	Colg21397	Cang26221	NA	1	1
HOG21483	Colg22408	Cang26242	AT3G43574	1	1
HOG21485	Colg21435	Cang26255	AT3G24640	2	2
HOG21486	Colg21459	Cang26281	AT3G24890	1	1
HOG21487	Colg21465	Cang26285	AT3G25013	3	4
HOG21488	Colg21466	Cang26286	AT3G25014	1	1
HOG21489	Colg21482	Cang26301	NA	1	1
HOG21490	Colg21490	Cang26308	AT3G25200	1	1
HOG21491	Colg21494	Cang26313	NA	2	1
HOG21492	Colg21514	Cang26335	AT3G25505	2	2
HOG21493	Colg21524	Cang26343	AT3G25573	1	1
HOG21494	Colg21544	Cang26363	AT3G25719	1	1
HOG21495	Colg22377	Cang26378	NA	1	1
HOG21496	Colg21571	Cang26386	AT3G25880	1	1
HOG21497	Colg18646	Cang26417	AT4G39930	2	2
HOG21498	Colg21604	Cang26419	AT3G26147	1	1
HOG21499	Colg21615	Cang26428	AT3G26235	2	2
HOG21500	Colg21616	Cang26430	AT3G26240	2	2
HOG21501	Colg21617	Cang26432	AT3G26250	1	2
HOG21502	Colg21656	Cang26471	AT3G26616	1	1
HOG21503	Colg21671	Cang26487	AT3G26742	1	1
HOG21505	Colg21688	Cang26502	NA	2	2
HOG21506	Colg21711	Cang26522	NA	1	1
HOG21507	Colg21716	Cang26528	NA	1	2
HOG21508	Colg21719	Cang26531	AT3G27070	1	1
HOG21509	Colg21748	Cang26559	NA	1	1
HOG21510	Colg21749	Cang26560	NA	1	1
HOG21511	Colg21770	Cang26581	AT3G27490	1	2
HOG21512	Colg21772	Cang26583	AT3G27500	2	3
HOG21513	Colg21783	Cang26593	AT3G27590	1	1
HOG21514	Colg21784	Cang26594	AT3G27600	1	1
HOG21515	Colg21785	Cang26595	NA	1	1
HOG21516	Colg21817	Cang26628	NA	1	1
HOG21517	Colg21826	Cang26637	NA	1	1
HOG21518	Colg21829	Cang26640	NA	1	1
HOG21519	Colg21844	Cang26659	AT3G28155	1	2
HOG21520	Colg21845	Cang26660	NA	1	1
HOG21521	Colg21896	Cang26714	AT3G28560	1	1
HOG21522	Colg21899	Cang26718	AT3G28590	1	1
HOG21523	Colg21905	Cang26725	AT3G28650	1	1
HOG21524	Colg21908	Cang26728	AT3G28674	1	1
HOG21525	Colg21938	Cang26755	AT3G28899	1	1
HOG21526	Colg21943	Cang26760	NA	1	1
HOG21527	Colg21944	Cang26761	AT3G28925	2	2
HOG21528	Colg21959	Cang26775	NA	1	1
HOG21529	Colg21974	Cang26787	AT3G29140	2	2
HOG21530	Colg21976	Cang26789	NA	1	1
HOG21531	Colg21979	Cang26792	NA	1	1
HOG21532	Colg21983	Cang26796	NA	1	1
HOG21533	Colg3653	Cang26799	NA	1	1
HOG21534	Colg21997	Cang26812	AT3G29305	1	1
HOG21535	Colg10445	Cang26830	NA	1	2
HOG21536	Colg22021	Cang26832	AT3G29570	1	1
HOG21537	Colg22025	Cang26836	NA	1	1
HOG21538	Colg22026	Cang26837	NA	1	1
HOG21539	Colg22030	Cang26841	NA	1	1
HOG21540	Colg25705	Cang26844	AT3G29631	1	1
HOG21541	Colg22035	Cang26845	NA	1	1
HOG21542	Colg22036	Cang26846	NA	1	1
HOG21543	Colg22042	Cang26853	AT3G29720	1	1
HOG21544	Colg22044	Cang26856	NA	1	1
HOG21545	Colg22046	Cang26858	AT3G29750	1	1
HOG21546	Colg22058	Cang26866	NA	1	1
HOG21547	Colg22059	Cang26867	AT3G29790	1	1
HOG21548	Colg22060	Cang26868	AT3G29791	1	1
HOG21549	Colg22063	Cang26869	AT3G29796	1	1
HOG21550	Colg22070	Cang26874	NA	1	1
HOG21551	Colg22074	Cang26879	AT3G30160	1	1
HOG21552	Colg22080	Cang26888	NA	1	1
HOG21553	Colg22083	Cang26891	AT3G30222	1	1
HOG21554	Colg22104	Cang26908	NA	1	1
HOG21555	Colg22108	Cang26913	NA	1	1
HOG21556	Colg22145	Cang26918	AT3G30840	1	1
HOG21557	Colg14954	Cang26926	NA	1	1
HOG21558	Colg22162	Cang26928	AT3G31350	1	1
HOG21559	Colg22179	Cang26931	AT3G31925	1	1
HOG21560	Colg22195	Cang26932	NA	1	1
HOG21561	Colg22165	Cang26933	NA	1	1
HOG21562	Colg22167	Cang26935	AT3G31402	2	2
HOG21563	Colg22168	Cang26937	NA	1	1
HOG21564	Colg8081	Cang26939	NA	1	4
HOG21566	Colg22172	Cang26943	NA	3	1
HOG21567	Colg22209	Cang26945	AT3G32280	2	1
HOG21569	Colg22219	Cang26956	AT3G32410	1	1
HOG21570	Colg22225	Cang26958	NA	1	1
HOG21571	Colg22230	Cang26963	AT3G32920	1	2
HOG21572	Colg22448	Cang26974	AT3G43870	1	1
HOG21573	Colg22238	Cang26976	NA	1	1
HOG21576	Colg22242	Cang26990	NA	1	1
HOG21577	Colg22246	Cang26994	NA	1	1
HOG21578	Colg22250	Cang26999	NA	1	1
HOG21579	Colg22251	Cang27000	AT3G33293	1	1
HOG21580	Colg22252	Cang27001	AT3G33393	1	1
HOG21581	Colg22253	Cang27002	AT3G33494	1	1
HOG21582	Colg16552	Cang27004	NA	1	1
HOG21583	Colg22254	Cang27005	AT3G33528	1	3
HOG21584	Colg22257	Cang27008	NA	1	1
HOG21585	Colg22258	Cang27013	NA	1	1
HOG21586	Colg10432	Cang27020	NA	1	1
HOG21587	Colg22203	Cang27023	AT3G32200	1	1
HOG21592	Colg22264	Cang27047	AT3G42140	1	1
HOG21593	Colg22267	Cang27051	AT3G42155	1	1
HOG21594	Colg22268	Cang27052	AT3G42160	2	2
HOG21595	Colg22298	Cang27056	AT3G42570	1	1
HOG21596	Colg22299	Cang27057	NA	2	2
HOG21597	Colg22295	Cang27060	AT3G42550	2	2
HOG21598	Colg22293	Cang27061	NA	1	1
HOG21599	Colg25789	Cang27080	NA	1	2
HOG21600	Colg22371	Cang27087	NA	1	1
HOG21601	Colg22311	Cang27100	AT3G42723	1	1
HOG21602	Colg22314	Cang27106	NA	2	2
HOG21603	Colg22315	Cang27107	AT3G42780	1	1
HOG21604	Colg22316	Cang27108	AT3G42786	2	1
HOG21605	Colg22324	Cang27116	AT3G42870	1	1
HOG21606	Colg22334	Cang27125	NA	1	1
HOG21607	Colg22335	Cang27126	AT3G42990	1	1
HOG21608	Colg22336	Cang27127	NA	1	1
HOG21609	Colg22337	Cang27128	NA	1	1
HOG21610	Colg22338	Cang27129	AT3G43083	1	1
HOG21611	Colg22342	Cang27132	NA	1	1
HOG21612	Colg22344	Cang27134	AT3G43150	1	1
HOG21613	Colg22345	Cang27135	AT3G43153	1	1
HOG21614	Colg22357	Cang27146	NA	1	1
HOG21615	Colg22358	Cang27147	AT3G43260	2	2
HOG21617	Colg22363	Cang27152	AT3G43291	1	1
HOG21618	Colg22365	Cang27154	NA	1	1
HOG21619	Colg22368	Cang27157	NA	1	1
HOG21620	Colg22373	Cang27158	AT3G43340	1	7
HOG21621	Colg22384	Cang27164	AT3G43420	1	2
HOG21622	Colg22391	Cang27168	NA	1	1
HOG21623	Colg22393	Cang27170	AT3G43470	2	1
HOG21624	Colg22395	Cang27172	AT3G43490	1	1
HOG21625	Colg22396	Cang27173	AT3G43500	1	1
HOG21626	Colg22401	Cang27181	NA	1	1
HOG21628	Colg22413	Cang27191	AT3G43580	1	1
HOG21629	Colg22412	Cang27192	NA	1	1
HOG21630	Colg22418	Cang27196	NA	1	1
HOG21631	Colg22423	Cang27202	NA	2	2
HOG21633	Colg22215	Cang27208	NA	2	1
HOG21634	Colg22441	Cang27217	NA	1	1
HOG21635	Colg22442	Cang27219	AT3G43833	2	1
HOG21636	Colg22443	Cang27221	AT3G43840	1	1
HOG21637	Colg22455	Cang27229	AT3G43940	1	1
HOG21638	Colg22465	Cang27239	NA	1	1
HOG21639	Colg22483	Cang27259	NA	1	1
HOG21640	Colg22487	Cang27263	AT3G44210	1	1
HOG21641	Colg22494	Cang27269	NA	1	1
HOG21642	Colg22499	Cang27276	AT3G44310	3	2
HOG21643	Colg22509	Cang27284	NA	1	1
HOG21645	Colg3829	Cang27304	NA	1	1
HOG21646	Colg22551	Cang27315	AT3G44740	3	1
HOG21647	Colg22564	Cang27327	NA	2	1
HOG21648	Colg22577	Cang27344	AT3G44935	1	1
HOG21649	Colg22583	Cang27351	NA	1	1
HOG21650	Colg22595	Cang27363	NA	1	1
HOG21651	Colg22630	Cang27393	AT3G45390	2	1
HOG21652	Colg22649	Cang27402	AT3G45560	1	3
HOG21653	Colg22650	Cang27403	NA	1	1
HOG21654	Colg22652	Cang27405	AT3G45577	1	1
HOG21655	Colg22663	Cang27416	AT3G45673	1	1
HOG21656	Colg22666	Cang27420	AT3G45700	1	2
HOG21657	Colg22672	Cang27426	NA	1	1
HOG21658	Colg22679	Cang27435	AT3G45820	1	1
HOG21659	Colg22694	Cang27450	AT3G45960	2	2
HOG21660	Colg22710	Cang27466	NA	2	1
HOG21661	Colg22713	Cang27469	AT3G46150	2	2
HOG21663	Colg22739	Cang27496	AT3G46360	1	1
HOG21664	Colg3789	Cang27497	NA	1	1
HOG21665	Colg22740	Cang27498	AT3G46370	3	6
HOG21666	Colg22753	Cang27505	AT3G46470	2	1
HOG21667	Colg22775	Cang27527	AT3G46666	1	1
HOG21669	Colg10933	Cang27543	NA	1	1
HOG21671	Colg22802	Cang27555	NA	1	1
HOG21672	Colg22838	Cang27588	AT3G47220	1	1
HOG21673	Colg22597	Cang27589	NA	1	1
HOG21674	Colg22840	Cang27591	AT3G47290	1	2
HOG21675	Colg22865	Cang27618	NA	1	1
HOG21676	Colg22907	Cang27656	AT3G47950	1	1
HOG21677	Colg22920	Cang27669	NA	1	1
HOG21678	Colg22927	Cang27677	NA	2	2
HOG21679	Colg22946	Cang27699	NA	1	1
HOG21680	Colg22958	Cang27713	AT3G48344	1	1
HOG21681	Colg22959	Cang27714	AT3G48346	1	1
HOG21682	Colg22987	Cang27746	AT3G48620	4	2
HOG21683	Colg22989	Cang27748	AT3G48640	1	1
HOG21684	Colg23018	Cang27778	AT3G48960	1	1
HOG21685	Colg23036	Cang27795	AT3G49115	1	1
HOG21686	Colg23040	Cang27800	AT3G49150	1	3
HOG21687	Colg23055	Cang27815	NA	2	2
HOG21688	Colg23088	Cang27850	AT3G49551	1	1
HOG21689	Colg23112	Cang27872	AT3G49770	1	1
HOG21690	Colg23119	Cang27879	AT3G49830	1	1
HOG21691	Colg23156	Cang27915	AT3G50160	1	1
HOG21692	Colg23159	Cang27919	AT3G50190	2	2
HOG21693	Colg1935	Cang27928	NA	1	1
HOG21694	Colg23174	Cang27932	AT3G50320	2	1
HOG21695	Colg23176	Cang27935	NA	1	1
HOG21696	Colg23182	Cang27941	NA	2	2
HOG21697	Colg23199	Cang27963	AT3G50540	1	1
HOG21698	Colg23210	Cang27974	NA	1	1
HOG21699	Colg23224	Cang27987	NA	1	1
HOG21700	Colg23320	Cang28080	NA	1	1
HOG21701	Colg23353	Cang28110	NA	1	1
HOG21702	Colg23366	Cang28123	NA	1	1
HOG21703	Colg23418	Cang28177	NA	1	1
HOG21704	Colg23427	Cang28189	NA	1	1
HOG21705	Colg23458	Cang28218	NA	1	1
HOG21706	Colg23498	Cang28260	NA	1	1
HOG21707	Colg23541	Cang28303	AT3G53611	1	1
HOG21708	Colg23585	Cang28348	AT3G54065	1	2
HOG21709	Colg23589	Cang28350	AT3G54085	1	3
HOG21710	Colg23590	Cang28353	NA	1	1
HOG21711	Colg23635	Cang28398	AT3G54580	1	1
HOG21712	Colg23657	Cang28419	NA	1	1
HOG21713	Colg23708	Cang28473	NA	1	1
HOG21714	Colg3774	Cang28478	NA	1	1
HOG21715	Colg23756	Cang28523	AT3G55665	1	1
HOG21716	Colg23757	Cang28524	AT3G55670	1	2
HOG21717	Colg23784	Cang28550	AT3G55900	1	1
HOG21718	Colg23786	Cang28553	AT3G55935	2	2
HOG21719	Colg23831	Cang28599	AT3G56390	1	1
HOG21720	Colg23844	Cang28615	AT3G56540	1	1
HOG21721	Colg23864	Cang28634	NA	1	1
HOG21722	Colg23907	Cang28677	AT3G57110	1	1
HOG21723	Colg23918	Cang28687	AT3G57210	1	1
HOG21724	Colg23983	Cang28751	AT3G57850	1	1
HOG21725	Colg23988	Cang28756	AT3G57900	1	1
HOG21726	Colg23989	Cang28757	NA	1	1
HOG21727	Colg23995	Cang28763	NA	1	1
HOG21728	Colg24038	Cang28808	AT3G58380	2	1
HOG21729	Colg24041	Cang28812	AT3G58415	1	1
HOG21730	Colg24042	Cang28813	AT3G58420	1	1
HOG21731	Colg24054	Cang28825	AT3G58540	1	1
HOG21732	Colg24090	Cang28864	AT3G58880	1	1
HOG21733	Colg24093	Cang28867	AT3G58910	1	1
HOG21734	Colg24094	Cang28868	AT3G58920	1	1
HOG21735	Colg24108	Cang28883	NA	1	1
HOG21736	Colg24125	Cang28901	AT3G59230	1	1
HOG21737	Colg24126	Cang28902	AT3G59240	1	2
HOG21738	Colg24139	Cang28913	AT3G59370	1	1
HOG21739	Colg24147	Cang28921	AT3G59450	2	4
HOG21740	Colg24149	Cang28923	AT3G59460	1	1
HOG21741	Colg24162	Cang28936	NA	1	1
HOG21742	Colg24164	Cang28938	AT3G59620	1	1
HOG21743	Colg24176	Cang28949	AT3G59740	1	1
HOG21744	Colg24177	Cang28951	AT3G59750	2	3
HOG21745	Colg24184	Cang28957	NA	1	1
HOG21746	Colg24208	Cang28984	AT3G60060	2	1
HOG21747	Colg24237	Cang29016	AT3G60328	1	1
HOG21748	Colg24247	Cang29026	AT3G60420	2	2
HOG21749	Colg24260	Cang29039	AT3G60560	1	1
HOG21750	Colg24267	Cang29046	NA	1	1
HOG21751	Colg24283	Cang29059	AT3G60760	1	1
HOG21752	Colg24388	Cang29153	NA	1	1
HOG21753	Colg24393	Cang29160	AT3G61723	1	1
HOG21754	Colg24400	Cang29167	NA	1	1
HOG21755	Colg24407	Cang29174	NA	1	1
HOG21756	Colg24416	Cang29184	AT3G61898	1	1
HOG21757	Colg24445	Cang29214	AT3G62160	1	1
HOG21758	Colg24476	Cang29247	AT3G62460	1	1
HOG21764	Colg24478	Cang29261	AT3G62499	1	1
HOG21765	Colg24480	Cang29262	AT3G62500	1	1
HOG21766	Colg24532	Cang29321	NA	1	1
HOG21767	Colg24559	Cang29350	NA	1	1
HOG21772	Colg14090	Cang14177	NA	2	1
HOG21776	Colg14285	Cang14335	NA	1	1
HOG21777	Colg14281	Cang14339	NA	1	1
HOG21778	Colg24635	Cang14376	AT2G01360	1	1
HOG21779	Colg24704	Cang14445	AT2G02000	1	1
HOG21780	Colg24707	Cang14448	AT2G02023	1	1
HOG21781	Colg24708	Cang14449	AT2G02026	1	1
HOG21782	Colg24736	Cang14478	AT2G02320	1	1
HOG21783	Colg24737	Cang14479	NA	2	1
HOG21784	Colg24747	Cang14488	AT2G02440	1	1
HOG21785	Colg24751	Cang14492	AT2G02490	1	2
HOG21786	Colg24762	Cang14500	AT2G02550	1	1
HOG21787	Colg24771	Cang14507	NA	1	1
HOG21788	Colg24778	Cang14512	AT2G02700	1	1
HOG21789	Colg24786	Cang14520	NA	1	1
HOG21790	Colg24795	Cang14550	AT2G02835	1	1
HOG21791	Colg24796	Cang14551	AT2G02840	1	1
HOG21792	Colg24810	Cang14569	AT2G03000	1	1
HOG21793	Colg24811	Cang14570	AT2G03010	1	1
HOG21794	Colg24820	Cang14576	AT2G03110	1	5
HOG21795	Colg24827	Cang14583	AT2G03180	1	1
HOG21796	Colg24842	Cang14599	NA	2	1
HOG21797	Colg24868	Cang14625	AT2G03565	1	1
HOG21798	Colg24870	Cang14627	AT2G03580	1	1
HOG21799	Colg24896	Cang14653	AT2G03822	1	1
HOG21800	Colg24906	Cang14662	NA	1	2
HOG21801	Colg24946	Cang14695	NA	2	1
HOG21802	Colg22407	Cang14700	AT3G43572	1	1
HOG21803	Colg24950	Cang14701	AT2G04190	2	2
HOG21804	Colg24962	Cang14712	NA	1	1
HOG21805	Colg24961	Cang14713	NA	1	1
HOG21806	Colg24963	Cang14714	AT2G04300	1	1
HOG21807	Colg24967	Cang14718	NA	1	1
HOG21808	Colg25029	Cang14727	AT2G05117	1	1
HOG21809	Colg25028	Cang14728	AT2G05105	2	2
HOG21810	Colg25024	Cang14732	NA	1	1
HOG21811	Colg25015	Cang14746	AT2G04870	1	1
HOG21812	Colg25147	Cang14756	NA	1	1
HOG21813	Colg24971	Cang14795	AT2G04395	2	4
HOG21814	Colg25054	Cang14808	NA	1	1
HOG21815	Colg25063	Cang14818	NA	1	1
HOG21816	Colg25069	Cang14823	AT2G05580	1	1
HOG21817	Colg25074	Cang14828	AT2G05632	1	1
HOG21818	Colg25077	Cang14829	AT2G05645	1	1
HOG21819	Colg25082	Cang14833	AT2G05752	2	1
HOG21820	Colg25097	Cang14850	NA	1	1
HOG21821	Colg25107	Cang14861	NA	1	1
HOG21822	Colg25109	Cang14863	AT2G06095	1	1
HOG21823	Colg25110	Cang14864	NA	2	1
HOG21824	Colg25113	Cang14866	NA	1	1
HOG21825	Colg25117	Cang14870	NA	1	1
HOG21826	Colg25119	Cang14872	NA	1	1
HOG21827	Colg25120	Cang14873	NA	1	1
HOG21828	Colg25123	Cang14875	AT2G06425	1	1
HOG21829	Colg25124	Cang14878	NA	1	1
HOG21830	Colg25133	Cang14886	AT2G06570	1	1
HOG21831	Colg25142	Cang14899	NA	1	1
HOG21832	Colg25143	Cang14900	AT2G06904	1	1
HOG21833	Colg25144	Cang14901	AT2G06906	1	1
HOG21834	Colg25145	Cang14904	AT2G06908	1	1
HOG21835	Colg25151	Cang14909	NA	1	2
HOG21836	Colg25164	Cang14926	NA	1	1
HOG21837	Colg12076	Cang14939	AT5G49440	1	1
HOG21838	Colg25172	Cang14941	AT2G07280	2	2
HOG21839	Colg25173	Cang14942	NA	1	1
HOG21840	Colg25174	Cang14943	AT2G07310	1	1
HOG21841	Colg3541	Cang14959	NA	1	1
HOG21843	Colg25649	Cang14990	AT2G09388	1	1
HOG21844	Colg25651	Cang14992	AT2G09838	1	1
HOG21845	Colg25653	Cang14994	NA	1	1
HOG21846	Colg25656	Cang14997	NA	1	1
HOG21847	Colg25657	Cang14998	NA	1	1
HOG21848	Colg25661	Cang15001	NA	1	1
HOG21849	Colg25662	Cang15002	NA	1	1
HOG21850	Colg25663	Cang15003	AT2G10020	1	1
HOG21851	Colg25665	Cang15005	NA	1	1
HOG21852	Colg22389	Cang15006	NA	3	3
HOG21853	Colg25673	Cang15014	NA	1	1
HOG21854	Colg25674	Cang15015	NA	1	1
HOG21855	Colg22181	Cang15016	AT3G31950	1	1
HOG21856	Colg25676	Cang15021	AT2G10450	3	1
HOG21857	Colg25678	Cang15022	AT2G10535	1	1
HOG21858	Colg25679	Cang15024	AT2G10545	1	1
HOG21859	Colg25680	Cang15025	AT2G10550	2	1
HOG21860	Colg25682	Cang15027	AT2G10557	1	1
HOG21861	Colg25683	Cang15028	AT2G10560	1	1
HOG21862	Colg25684	Cang15029	NA	1	1
HOG21863	Colg25686	Cang15032	AT2G10608	2	2
HOG21865	Colg25689	Cang15035	NA	1	1
HOG21866	Colg25695	Cang15040	AT2G10920	1	1
HOG21867	Colg25701	Cang15047	AT2G10965	2	2
HOG21868	Colg25707	Cang15054	AT2G11005	1	1
HOG21869	Colg25713	Cang15060	AT2G11200	2	3
HOG21871	Colg25719	Cang15070	NA	1	1
HOG21872	Colg25720	Cang15071	AT2G11462	1	1
HOG21873	Colg25723	Cang15074	AT2G11570	2	1
HOG21874	Colg25726	Cang15077	AT2G11620	2	1
HOG21888	Colg25733	Cang15163	NA	1	1
HOG21889	Colg25735	Cang15164	NA	1	1
HOG21891	Colg25754	Cang15182	AT2G12405	2	2
HOG21892	Colg25760	Cang15187	NA	1	1
HOG21893	Colg22501	Cang15188	NA	1	1
HOG21894	Colg25777	Cang15201	AT2G12905	1	1
HOG21895	Colg25778	Cang15203	AT2G12935	1	1
HOG21896	Colg25780	Cang15204	AT2G12940	1	1
HOG21897	Colg25781	Cang15205	AT2G12945	2	2
HOG21898	Colg25782	Cang15207	NA	1	1
HOG21899	Colg25784	Cang15208	NA	1	1
HOG21900	Colg10312	Cang15209	NA	1	1
HOG21901	Colg25165	Cang15210	NA	1	1
HOG21902	Colg25791	Cang15214	AT2G13125	2	2
HOG21903	Colg25792	Cang15215	AT2G13126	1	1
HOG21904	Colg25794	Cang15218	NA	1	1
HOG21905	Colg22157	Cang15220	NA	1	1
HOG21908	Colg25809	Cang15252	AT2G13430	1	2
HOG21909	Colg25813	Cang15254	AT2G13463	1	1
HOG21910	Colg25815	Cang15257	NA	1	1
HOG21911	Colg25819	Cang15260	AT2G13510	1	1
HOG21912	Colg3342	Cang15282	NA	1	1
HOG21913	Colg25838	Cang15286	NA	1	1
HOG21914	Colg25846	Cang15295	NA	1	1
HOG21915	Colg25856	Cang15300	AT2G14000	1	1
HOG21916	Colg25863	Cang15310	NA	2	1
HOG21917	Colg25877	Cang15324	AT2G14270	1	1
HOG21918	Colg25899	Cang15351	NA	1	1
HOG21919	Colg25902	Cang15354	AT2G14635	1	1
HOG21921	Colg25909	Cang15362	AT2G14700	2	2
HOG21922	Colg25914	Cang15367	AT2G14755	1	2
HOG21923	Colg25927	Cang15382	AT2G14870	1	1
HOG21924	Colg25954	Cang15405	AT2G15260	1	1
HOG21925	Colg25961	Cang15411	AT2G15318	1	1
HOG21926	Colg25965	Cang15415	NA	1	1
HOG21927	Colg25973	Cang15424	AT2G15420	1	1
HOG21928	Colg25980	Cang15433	AT2G15500	1	1
HOG21929	Colg25990	Cang15444	AT2G15660	1	1
HOG21930	Colg25991	Cang15446	AT2G15670	2	2
HOG21931	Colg26011	Cang15471	NA	1	1
HOG21932	Colg26017	Cang15477	NA	1	1
HOG21933	Colg26030	Cang15491	NA	3	1
HOG21934	Colg26036	Cang15495	AT2G16200	1	1
HOG21935	Colg26048	Cang15510	AT2G16340	1	1
HOG21936	Colg26082	Cang15544	NA	1	1
HOG21937	Colg26083	Cang15545	AT2G16676	1	1
HOG21938	Colg26098	Cang15559	AT2G16835	1	1
HOG21939	Colg26105	Cang15568	NA	1	1
HOG21940	Colg26111	Cang15574	NA	1	1
HOG21941	Colg26123	Cang15587	AT2G17043	1	1
HOG21942	Colg26127	Cang15591	NA	1	2
HOG21943	Colg26136	Cang15600	AT2G17160	1	1
HOG21944	Colg26155	Cang15619	NA	2	1
HOG21945	Colg26218	Cang15681	AT2G17960	1	1
HOG21946	Colg26230	Cang15693	AT2G18070	1	2
HOG21947	Colg26237	Cang15701	AT2G18140	1	1
HOG21948	Colg26242	Cang15706	AT2G18190	1	1
HOG21949	Colg26245	Cang15710	AT2G18200	1	2
HOG21950	Colg26279	Cang15742	NA	2	2
HOG21951	Colg26285	Cang15747	NA	1	1
HOG21952	Colg26309	Cang15771	AT2G18830	1	1
HOG21953	Colg26327	Cang15787	AT2G18970	1	1
HOG21954	Colg26341	Cang15801	NA	1	1
HOG21955	Colg26344	Cang15803	AT2G19120	2	1
HOG21956	Colg27277	Cang15805	AT2G19146	1	1
HOG21957	Colg26352	Cang15811	NA	2	1
HOG21958	Colg26354	Cang15813	AT2G19220	1	1
HOG21959	Colg26360	Cang15819	AT2G19290	1	1
HOG21960	Colg26365	Cang15824	AT2G19340	1	1
HOG21961	Colg26374	Cang15833	AT2G19420	1	1
HOG21962	Colg26422	Cang15882	AT2G19890	3	1
HOG21963	Colg26447	Cang15909	AT2G20150	1	1
HOG21964	Colg26478	Cang15943	NA	1	1
HOG21965	Colg26497	Cang15964	AT2G20597	2	1
HOG21966	Colg26501	Cang15968	AT2G20616	3	2
HOG21967	Colg26523	Cang15989	AT2G20784	1	1
HOG21968	Colg26543	Cang16009	AT2G20921	1	1
HOG21969	Colg26551	Cang16016	AT2G21010	1	1
HOG21970	Colg26598	Cang16060	AT2G21420	1	2
HOG21971	Colg26634	Cang16099	AT2G21810	1	1
HOG21972	Colg26653	Cang16119	AT2G21980	1	1
HOG21973	Colg26663	Cang16129	AT2G22088	1	1
HOG21974	Colg26674	Cang16139	AT2G22160	1	1
HOG21975	Colg26679	Cang16144	NA	1	1
HOG21976	Colg26683	Cang16148	AT2G22241	1	1
HOG21977	Colg26692	Cang16156	NA	1	1
HOG21979	Colg26704	Cang16168	AT2G22426	1	1
HOG21980	Colg26716	Cang16180	AT2G22520	1	1
HOG21981	Colg15229	Cang16195	NA	1	1
HOG21982	Colg26732	Cang16197	NA	1	1
HOG21983	Colg26744	Cang16209	AT2G22805	1	1
HOG21984	Colg26758	Cang16223	AT2G22930	1	1
HOG21985	Colg26770	Cang16235	NA	1	1
HOG21986	Colg26780	Cang16245	AT2G23100	2	2
HOG21987	Colg26791	Cang16255	AT2G23160	2	2
HOG21988	Colg26793	Cang16257	NA	1	1
HOG21989	Colg26864	Cang16326	NA	1	1
HOG21990	Colg26872	Cang16334	AT2G23985	2	2
HOG21991	Colg26875	Cang16338	AT2G24010	1	1
HOG21992	Colg26895	Cang16362	AT2G24205	1	1
HOG21993	Colg26918	Cang16385	AT2G24410	1	1
HOG21994	Colg26924	Cang16391	NA	1	1
HOG21996	Colg26957	Cang16423	AT2G24692	1	1
HOG21997	Colg26967	Cang16436	NA	1	1
HOG21998	Colg26970	Cang16440	AT2G24780	1	1
HOG21999	Colg26976	Cang16446	NA	1	1
HOG22001	Colg27006	Cang16475	AT2G25169	2	1
HOG22002	Colg27013	Cang16483	AT2G25215	1	1
HOG22003	Colg27029	Cang16499	AT2G25340	2	1
HOG22004	Colg27037	Cang16507	AT2G25409	1	1
HOG22005	Colg27047	Cang16518	AT2G25500	1	1
HOG22006	Colg27115	Cang16584	AT2G26120	1	2
HOG22007	Colg27120	Cang16589	AT2G26160	2	1
HOG22008	Colg27189	Cang16657	AT2G26820	1	2
HOG22009	Colg27230	Cang16698	NA	1	1
HOG22010	Colg27295	Cang16761	AT2G27750	1	2
HOG22011	Colg27321	Cang16785	AT2G28020	2	2
HOG22012	Colg27367	Cang16833	AT2G28405	1	1
HOG22013	Colg27397	Cang16862	AT2G28671	1	1
HOG22014	Colg27407	Cang16872	AT2G28755	1	1
HOG22015	Colg27417	Cang16882	AT2G28860	1	1
HOG22016	Colg27431	Cang16895	AT2G29000	2	2
HOG22017	Colg27456	Cang16921	AT2G29263	1	1
HOG22019	Colg27496	Cang16966	AT2G29654	1	1
HOG22020	Colg27511	Cang16981	NA	1	1
HOG22021	Colg27516	Cang16986	AT2G29840	2	2
HOG22022	Colg22620	Cang17039	NA	2	2
HOG22023	Colg27575	Cang17045	AT2G30430	1	1
HOG22024	Colg27600	Cang17071	AT2G30650	2	2
HOG22025	Colg27603	Cang17074	AT2G30680	1	2
HOG22026	Colg27616	Cang17087	AT2G30790	2	2
HOG22027	Colg27638	Cang17108	AT2G30985	1	1
HOG22028	Colg27640	Cang17110	AT2G31005	1	1
HOG22029	Colg27699	Cang17166	AT2G31460	2	1
HOG22030	Colg27715	Cang17182	NA	1	1
HOG22031	Colg27738	Cang17207	AT2G31862	1	2
HOG22032	Colg27770	Cang17241	AT2G32140	1	1
HOG22033	Colg27792	Cang17261	AT2G32310	1	1
HOG22034	Colg9624	Cang17276	NA	1	1
HOG22035	Colg27807	Cang17277	AT2G32470	1	1
HOG22036	Colg27809	Cang17281	AT2G32487	1	1
HOG22037	Colg27843	Cang17315	NA	1	1
HOG22038	Colg27868	Cang17340	NA	1	1
HOG22039	Colg27880	Cang17351	AT2G33110	1	2
HOG22040	Colg27884	Cang17355	AT2G33160	1	1
HOG22041	Colg27886	Cang17357	AT2G33175	1	1
HOG22042	Colg27923	Cang17396	NA	1	1
HOG22043	Colg27938	Cang17412	AT2G33655	1	1
HOG22044	Colg27942	Cang17417	AT2G33705	1	1
HOG22045	Colg27955	Cang17431	AT2G33796	1	1
HOG22046	Colg27995	Cang17470	AT2G34224	1	1
HOG22047	Colg27998	Cang17471	AT2G34238	1	1
HOG22048	Colg28001	Cang17475	AT2G34270	1	1
HOG22049	Colg28088	Cang17562	AT2G35080	2	2
HOG22050	Colg28087	Cang17563	AT2G35075	1	1
HOG22051	Colg28099	Cang17575	NA	1	1
HOG22052	Colg28102	Cang17578	NA	1	1
HOG22053	Colg28117	Cang17592	AT2G35345	1	1
HOG22054	Colg28139	Cang17611	NA	2	2
HOG22055	Colg28155	Cang17627	AT2G35670	2	2
HOG22056	Colg28163	Cang17635	AT2G35733	1	1
HOG22057	Colg28165	Cang17637	AT2G35750	1	1
HOG22058	Colg28179	Cang17651	NA	1	1
HOG22059	Colg28195	Cang17667	AT2G36030	1	1
HOG22060	Colg28197	Cang17671	NA	1	1
HOG22061	Colg28218	Cang17691	AT2G36260	1	1
HOG22062	Colg28219	Cang17692	NA	1	1
HOG22063	Colg28225	Cang17698	NA	1	1
HOG22064	Colg28280	Cang17755	AT2G36815	1	1
HOG22065	Colg28285	Cang17762	AT2G36854	1	1
HOG22066	Colg28395	Cang17870	NA	2	1
HOG22067	Colg28450	Cang17927	AT2G38350	1	1
HOG22068	Colg28452	Cang17929	AT2G38365	2	1
HOG22069	Colg28482	Cang17959	AT2G38646	1	1
HOG22070	Colg28517	Cang17991	NA	3	1
HOG22071	Colg28533	Cang18008	AT2G39160	1	1
HOG22072	Colg28577	Cang18051	AT2G39520	1	1
HOG22073	Colg28659	Cang18134	NA	1	1
HOG22074	Colg29222	Cang18137	AT2G45403	2	1
HOG22075	Colg28672	Cang18147	AT2G40350	1	1
HOG22076	Colg28708	Cang18185	NA	3	2
HOG22077	Colg28755	Cang18228	AT2G41090	1	2
HOG22078	Colg28797	Cang18273	NA	1	1
HOG22079	Colg28798	Cang18274	AT2G41470	1	2
HOG22080	Colg28799	Cang18275	AT2G41473	1	1
HOG22081	Colg28816	Cang18291	AT2G41650	1	1
HOG22082	Colg28874	Cang18348	AT2G42170	5	3
HOG22083	Colg28891	Cang18365	AT2G42340	2	2
HOG22084	Colg28894	Cang18370	NA	1	3
HOG22085	Colg28931	Cang18406	AT2G42720	1	1
HOG22086	Colg28949	Cang18424	AT2G42865	1	1
HOG22087	Colg28968	Cang18443	NA	1	1
HOG22088	Colg28981	Cang18456	NA	3	1
HOG22089	Colg29006	Cang18479	NA	1	1
HOG22090	Colg29015	Cang18488	AT2G43450	1	1
HOG22091	Colg29046	Cang18521	AT2G43745	1	1
HOG22092	Colg29076	Cang18552	AT2G44030	1	2
HOG22093	Colg29092	Cang18560	NA	2	1
HOG22094	Colg29093	Cang18568	AT2G44175	1	1
HOG22095	Colg29108	Cang18584	NA	1	1
HOG22096	Colg29119	Cang18595	AT2G44400	1	1
HOG22097	Colg29159	Cang18635	NA	2	1
HOG22098	Colg29182	Cang18659	AT2G44993	2	2
HOG22099	Colg29195	Cang18673	AT2G45135	1	1
HOG22100	Colg29225	Cang18703	NA	1	1
HOG22101	Colg29241	Cang18716	NA	1	1
HOG22102	Colg29280	Cang18755	NA	3	3
HOG22103	Colg29315	Cang18792	AT2G46308	1	1
HOG22104	Colg29334	Cang18809	NA	1	1
HOG22105	Colg29340	Cang18814	NA	2	1
HOG22106	Colg29420	Cang18894	NA	1	1
HOG22107	Colg29426	Cang18901	AT2G47280	1	2
HOG22108	Colg29454	Cang18929	AT2G47570	1	2
HOG22109	NA	Cang500	AT1G05675	NA	1
HOG22110	NA	Cang1149	AT1G11591	NA	2
HOG22112	NA	Cang2980	AT1G29730	NA	2
HOG22113	NA	Cang3319	AT1G32880	NA	2
HOG22115	NA	Cang3533	AT1G35150	NA	1
HOG22116	NA	Cang3850	AT1G43815	NA	1
HOG22117	NA	Cang4275	AT1G49930	NA	2
HOG22118	NA	Cang4514	AT1G52110	NA	1
HOG22119	NA	Cang2927	AT1G52618	NA	1
HOG22120	NA	Cang4831	AT1G54957	NA	1
HOG22121	NA	Cang5362	AT1G61410	NA	1
HOG22122	NA	Cang5779	AT1G65165	NA	1
HOG22123	NA	Cang5836	AT1G65735	NA	1
HOG22124	NA	Cang7168	AT1G78476	NA	1
HOG22125	NA	Cang8179	AT2G02650	NA	2
HOG22126	NA	Cang27271	AT2G04380	NA	1
HOG22128	NA	Cang19089	AT2G07633	NA	1
HOG22129	NA	Cang15093	AT2G07705	NA	1
HOG22130	NA	Cang19009	AT2G07658	NA	1
HOG22131	NA	Cang15078	AT2G11623	NA	2
HOG22132	NA	Cang15166	AT2G11778	NA	1
HOG22133	NA	Cang15298	AT2G13980	NA	1
HOG22134	NA	Cang15717	AT2G18270	NA	1
HOG22135	NA	Cang17178	AT2G31590	NA	1
HOG22136	NA	Cang17795	AT2G37140	NA	1
HOG22137	NA	Cang18897	AT2G47245	NA	2
HOG22138	NA	Cang24700	AT3G11300	NA	1
HOG22139	NA	Cang25260	AT3G16020	NA	1
HOG22140	NA	Cang25332	AT3G16680	NA	2
HOG22141	NA	Cang25947	AT3G22053	NA	1
HOG22142	NA	Cang26246	AT3G24575	NA	1
HOG22144	NA	Cang26429	AT3G26237	NA	2
HOG22145	NA	Cang26653	AT3G28080	NA	1
HOG22146	NA	Cang27270	AT3G44265	NA	2
HOG22147	NA	Cang27423	AT3G45730	NA	1
HOG22148	NA	Cang27802	AT3G49155	NA	2
HOG22149	NA	Cang28240	AT3G53070	NA	1
HOG22150	NA	Cang28431	AT3G56730	NA	1
HOG22151	NA	Cang26571	AT3G57587	NA	1
HOG22152	NA	Cang28809	AT3G58390	NA	1
HOG22153	NA	Cang29329	AT3G63052	NA	1
HOG22154	NA	Cang19164	AT4G00280	NA	1
HOG22155	NA	Cang3956	AT4G01925	NA	1
HOG22156	NA	Cang19507	AT4G03205	NA	1
HOG22157	NA	Cang19997	AT4G08535	NA	1
HOG22158	NA	Cang20059	AT4G09012	NA	1
HOG22159	NA	Cang20218	AT4G10470	NA	3
HOG22160	NA	Cang20279	AT4G11000	NA	1
HOG22161	NA	Cang29260	AT4G20690	NA	1
HOG22162	NA	Cang21404	AT4G20735	NA	2
HOG22163	NA	Cang21626	AT4G22510	NA	1
HOG22165	NA	Cang7789	AT5G04210	NA	1
HOG22166	NA	Cang8446	AT5G10680	NA	1
HOG22167	NA	Cang8986	AT5G16285	NA	1
HOG22168	NA	Cang18292	AT5G18937	NA	1
HOG22169	NA	Cang9603	AT5G22680	NA	1
HOG22170	NA	Cang9694	AT5G23460	NA	1
HOG22171	NA	Cang10228	AT5G28462	NA	1
HOG22172	NA	Cang10322	AT5G29613	NA	1
HOG22173	NA	Cang10972	AT5G33806	NA	1
HOG22174	NA	Cang10442	AT5G34870	NA	1
HOG22175	NA	Cang10526	AT5G35688	NA	1
HOG22176	NA	Cang11141	AT5G41240	NA	2
HOG22178	NA	Cang3973	AT5G53592	NA	1
HOG22179	NA	Cang13501	AT5G62330	NA	2
HOG22180	NA	Cang15145	ATMG00570	NA	1
SUBHOG02081	NA	Cang90	AT1G01820	NA	4
SUBHOG02082	Colg90	Cang91	AT1G01810	1	1
SUBHOG02083	Colg43	Cang44	AT1G01400	1	1
SUBHOG02084	Colg37	Cang38	AT1G01340	5	1
SUBHOG02085	Colg19163	Cang23968	AT3G04420	1	1
SUBHOG02086	Colg129	Cang132	AT1G02220	1	2
SUBHOG02087	NA	Cang139	AT1G02290	NA	1
SUBHOG02088	Colg162	Cang163	AT1G02500	1	1
SUBHOG02089	Colg168	Cang172	AT1G02575	2	2
SUBHOG02090	Colg167	Cang171	AT1G02570	1	1
SUBHOG02091	Colg24486	Cang29268	AT3G62560	1	2
SUBHOG02092	Colg14555	Cang19372	AT4G02080	1	1
SUBHOG02093	Colg175	Cang179	AT1G02650	2	1
SUBHOG02094	Colg181	Cang185	AT1G02710	1	1
SUBHOG02095	Colg224	Cang227	AT1G03103	1	1
SUBHOG02096	Colg261	Cang261	AT1G03445	1	1
SUBHOG02097	Colg265	Cang265	AT1G03490	1	1
SUBHOG02098	Colg317	Cang322	AT1G04050	3	2
SUBHOG02099	Colg334	Cang341	AT1G04230	1	1
SUBHOG02100	Colg360	Cang366	AT1G04490	2	4
SUBHOG02101	Colg441	Cang448	AT1G05220	1	1
SUBHOG02102	Colg19045	Cang23850	AT3G03360	1	1
SUBHOG02103	NA	Cang21401	NA	NA	1
SUBHOG02104	Colg482	Cang493	AT1G05615	2	2
SUBHOG02105	Colg500	Cang510	AT1G05780	1	2
SUBHOG02106	Colg518	Cang528	AT1G05920	1	1
SUBHOG02107	Colg521	Cang530	AT1G05930	2	2
SUBHOG02108	Colg556	Cang565	AT1G06225	1	1
SUBHOG02109	Colg633	Cang641	NA	3	3
SUBHOG02111	Colg847	Cang857	NA	1	1
SUBHOG02112	Colg855	Cang865	AT1G09100	1	1
SUBHOG02113	Colg861	Cang871	AT1G09157	1	1
SUBHOG02114	Colg864	Cang873	AT1G09180	3	3
SUBHOG02115	Colg971	Cang978	AT1G10110	1	1
SUBHOG02116	Colg1007	Cang1015	AT1G10455	1	1
SUBHOG02117	Colg1017	Cang1026	NA	1	2
SUBHOG02118	Colg1054	Cang1066	AT1G10810	1	1
SUBHOG02119	Colg1067	Cang1077	AT1G10920	2	3
SUBHOG02120	Colg1083	Cang1092	AT1G11100	1	1
SUBHOG02121	Colg1085	Cang1094	AT1G11110	2	2
SUBHOG02122	Colg1112	Cang1120	AT1G11350	12	3
SUBHOG02123	Colg1123	Cang1132	AT1G11450	1	2
SUBHOG02124	Colg1124	Cang1133	AT1G11460	1	1
SUBHOG02125	Colg1125	Cang1134	AT1G11470	1	2
SUBHOG02126	Colg26525	Cang15991	AT2G20805	2	2
SUBHOG02127	Colg1135	Cang1144	AT1G11560	1	1
SUBHOG02128	Colg1211	Cang1217	AT1G12180	1	1
SUBHOG02129	Colg1212	Cang1218	AT1G12190	1	1
SUBHOG02130	NA	Cang1228	NA	NA	1
SUBHOG02131	Colg1266	Cang1271	AT1G12665	1	1
SUBHOG02132	Colg1271	Cang1278	AT1G12730	6	6
SUBHOG02133	Colg15160	Cang20033	NA	1	1
SUBHOG02134	Colg27696	Cang17163	AT2G31432	2	2
SUBHOG02135	Colg1365	Cang1378	AT1G13607	1	1
SUBHOG02136	Colg1382	Cang1395	AT1G13755	1	1
SUBHOG02137	Colg1390	Cang1406	AT1G13860	1	7
SUBHOG02138	Colg1399	Cang1414	AT1G13950	1	4
SUBHOG02139	Colg1460	Cang1471	AT1G14490	1	1
SUBHOG02140	Colg1467	Cang1478	AT1G14550	2	2
SUBHOG02141	Colg1476	Cang1488	AT1G14640	3	4
SUBHOG02142	Colg1486	Cang1496	AT1G14688	1	1
SUBHOG02143	Colg1586	Cang1597	AT1G15630	2	1
SUBHOG02144	Colg1583	NA	AT1G15610	2	NA
SUBHOG02145	Colg1600	Cang1611	AT1G15770	1	3
SUBHOG02146	Colg1609	Cang1620	AT1G15830	1	2
SUBHOG02147	NA	Cang1623	NA	NA	1
SUBHOG02148	Colg1662	Cang1669	AT1G16340	3	2
SUBHOG02149	Colg1707	Cang1715	AT1G16820	2	2
SUBHOG02150	Colg1718	Cang1726	AT1G16905	1	1
SUBHOG02151	Colg2019	Cang2026	NA	1	1
SUBHOG02152	Colg1761	Cang1770	AT1G17300	1	1
SUBHOG02153	Colg25169	Cang14930	AT2G07190	2	2
SUBHOG02154	NA	Cang27076	NA	NA	2
SUBHOG02155	Colg1821	Cang1831	AT1G17910	1	1
SUBHOG02156	Colg1826	Cang1836	AT1G17960	2	1
SUBHOG02157	Colg1867	Cang1875	AT1G18350	1	1
SUBHOG02158	Colg1907	Cang1919	AT1G18780	2	2
SUBHOG02159	Colg1927	Cang1939	AT1G18970	1	1
SUBHOG02160	Colg1978	Cang1987	AT1G19410	1	1
SUBHOG02161	Colg2006	Cang2013	AT1G19680	2	1
SUBHOG02162	Colg2016	Cang2022	AT1G19780	2	2
SUBHOG02163	Colg2030	Cang2037	AT1G19890	1	1
SUBHOG02164	Colg2045	Cang2053	AT1G20030	2	1
SUBHOG02165	Colg2073	Cang2079	AT1G20320	1	1
SUBHOG02166	NA	Cang2080	NA	NA	1
SUBHOG02167	Colg2119	Cang2122	AT1G20735	1	1
SUBHOG02168	Colg6963	Cang6925	AT1G76185	1	1
SUBHOG02169	Colg2086	Cang2091	AT1G20460	1	1
SUBHOG02170	Colg2110	Cang2114	NA	2	2
SUBHOG02171	Colg2127	Cang2130	AT1G20800	2	3
SUBHOG02172	Colg2126	Cang2129	AT1G20795	1	1
SUBHOG02173	Colg2169	Cang2171	AT1G21170	1	2
SUBHOG02174	NA	Cang2197	AT1G21395	NA	1
SUBHOG02175	Colg2206	Cang2207	AT1G21475	1	1
SUBHOG02176	NA	Cang2226	NA	NA	1
SUBHOG02177	Colg2242	Cang2244	AT1G21810	2	2
SUBHOG02178	Colg2263	Cang2265	AT1G21960	1	1
SUBHOG02180	Colg2271	Cang2273	AT1G22010	1	1
SUBHOG02181	Colg2307	Cang2312	AT1G22340	2	1
SUBHOG02182	Colg2313	Cang2318	AT1G22420	1	2
SUBHOG02183	Colg2329	Cang2333	NA	1	1
SUBHOG02184	Colg2336	Cang2340	NA	1	1
SUBHOG02185	Colg2339	Cang2343	AT1G22680	1	1
SUBHOG02186	Colg2371	Cang2372	AT1G22980	1	1
SUBHOG02187	Colg2499	Cang2501	AT1G24210	1	1
SUBHOG02188	Colg2391	Cang2392	AT1G23145	1	1
SUBHOG02189	Colg2407	Cang2408	AT1G23270	1	2
SUBHOG02190	Colg2444	Cang2444	AT1G23700	1	2
SUBHOG02191	Colg2479	Cang2479	AT1G24060	1	1
SUBHOG02192	Colg2491	Cang2493	AT1G24148	1	2
SUBHOG02193	Colg2496	Cang2499	AT1G24190	3	1
SUBHOG02194	Colg2456	Cang2456	AT1G23810	1	1
SUBHOG02195	Colg2764	Cang2742	AT1G27270	1	3
SUBHOG02196	NA	Cang2506	NA	NA	1
SUBHOG02197	Colg2504	NA	AT1G24250	1	NA
SUBHOG02198	NA	Cang2740	AT1G27250	NA	1
SUBHOG02199	Colg2762	Cang2739	AT1G27240	1	1
SUBHOG02200	Colg2749	Cang2726	AT1G27135	1	1
SUBHOG02201	Colg2735	Cang2712	AT1G27008	1	2
SUBHOG02202	NA	Cang2697	NA	NA	2
SUBHOG02203	Colg27259	Cang16728	AT2G27390	1	1
SUBHOG02204	Colg2663	Cang2634	AT1G26410	1	1
SUBHOG02205	Colg2662	Cang2633	AT1G26400	1	1
SUBHOG02206	Colg2660	Cang2631	AT1G26380	1	1
SUBHOG02207	Colg2650	Cang2621	AT1G26300	3	4
SUBHOG02208	Colg2648	Cang2619	AT1G26260	5	6
SUBHOG02209	Colg16025	Cang20923	AT4G16200	2	2
SUBHOG02210	NA	Cang2816	AT1G28040	NA	1
SUBHOG02211	Colg2878	Cang2852	AT1G28327	1	1
SUBHOG02212	Colg2880	Cang2854	AT1G28335	1	1
SUBHOG02213	Colg2823	Cang2797	AT1G27860	3	2
SUBHOG02214	Colg2900	Cang2872	AT1G28500	1	1
SUBHOG02215	Colg10319	Cang10324	NA	1	1
SUBHOG02216	Colg2975	Cang2956	AT1G29480	1	1
SUBHOG02217	Colg2987	Cang2968	AT1G29600	3	2
SUBHOG02218	NA	Cang2969	NA	NA	1
SUBHOG02219	Colg2996	Cang2978	AT1G29710	2	1
SUBHOG02220	Colg3013	Cang2999	AT1G29890	2	2
SUBHOG02221	Colg3068	Cang3052	AT1G30420	1	1
SUBHOG02222	Colg3085	Cang3067	AT1G30530	1	1
[truncated: 31,646 more rows]
