# Supplementary material for: The distinct roles of genome, methylation, transcription, and translation on protein expression in Arabidopsis thaliana resolve the Central Dogma’s information flow
Source: Genome Biol. 2025 Sep 29;26:319. doi: 10.1186/s13059-025-03741-0 (PMC12477803; doi:10.1186/s13059-025-03741-0)
Supplement: Supplementary file 7 — Additional file 7: Table S7 tRNA expression values for Col-0 and Can-0. [file 13059_2025_3741_MOESM7_ESM.txt]

AA	codon	isodecoder	isodecoder.long	Can.rep1	Can.rep2	Col.rep1	Col.rep2	size
Ala	AGC	Ala-AGC-1	Arabidopsis_thaliana_tRNA-Ala-AGC-1	96606.3908507407	98545.9357521391	81481.5783165998	81293.6386417628	12
Ala	AGC	Ala-AGC-2	Arabidopsis_thaliana_tRNA-Ala-AGC-2	18032.9862386876	18624.8149734466	24823.1760767145	23841.2475944032	3
Ala	AGC	Ala-AGC-8	Arabidopsis_thaliana_tRNA-Ala-AGC-8	43.7760248549538	36.4454014221772	7286.56622732539	7060.69160434426	1
Ala	CGC	Ala-CGC-1	Arabidopsis_thaliana_tRNA-Ala-CGC-1	21483.0841975686	21946.2058897211	21707.6700580302	21689.8942623443	5
Ala	CGC	Ala-CGC-2	Arabidopsis_thaliana_tRNA-Ala-CGC-2	8763.41297565107	7829.68707219774	9172.15347313875	8780.52348317037	1
Ala	CGC	Ala-CGC-3	Arabidopsis_thaliana_tRNA-Ala-CGC-3	2247.16927588763	2313.06814359418	9007.87609750044	8983.15094816661	1
Ala	TGC	Ala-TGC-1	Arabidopsis_thaliana_tRNA-Ala-TGC-1	51404.9091864474	46456.9531928493	61510.3489396587	58884.5419573639	9
Ala	TGC	Ala-TGC-4	Arabidopsis_thaliana_tRNA-Ala-TGC-4	5065.25087592529	4306.63160138728	5704.31571459855	5282.07274493283	1
Arg	ACG	Arg-ACG-1	Arabidopsis_thaliana_tRNA-Arg-ACG-1	5133.65091476115	3071.13249317547	3685.43322978042	4491.5754740833	1
Arg	ACG	Arg-ACG-2	Arabidopsis_thaliana_tRNA-Arg-ACG-2	2737.82555447024	2221.95464003874	2527.56593745253	3139.47492062074	1
Arg	ACG	Arg-ACG-3	Arabidopsis_thaliana_tRNA-Arg-ACG-3	4932.0988003248	3229.0625660049	4042.08805846884	5100.70865589299	2
Arg	ACG	Arg-ACG-4	Arabidopsis_thaliana_tRNA-Arg-ACG-4	3430.94594800701	3756.3060399124	3480.08651023253	3554.73614518094	1
Arg	ACG	Arg-ACG-5	Arabidopsis_thaliana_tRNA-Arg-ACG-5	12320.2149951161	6928.27081035589	9334.26930436076	11612.3048458339	2
Arg	ACG	Arg-ACG-6	Arabidopsis_thaliana_tRNA-Arg-ACG-6	9185.66921539782	9425.9956544891	10209.6947929596	9822.42890503374	2
Arg	CCG	Arg-CCG-1	Arabidopsis_thaliana_tRNA-Arg-CCG-1	2166.0012298024	2124.76690291293	2050.5851362571	1996.25576625925	1
Arg	CCG	Arg-CCG-2	Arabidopsis_thaliana_tRNA-Arg-CCG-2	123.120069904558	122.69951812133	120.325972507005	117.573961170657	1
Arg	CCG	Arg-CCG-3	Arabidopsis_thaliana_tRNA-Arg-CCG-3	20333.0515446082	20332.8894534327	19813.4366345516	18793.0719849907	2
Arg	CCT	Arg-CCT-1/2	Arabidopsis_thaliana_tRNA-Arg-CCT-1/2	39692.0865361938	32794.7870463891	29235.608745175	28532.9489598408	2
Arg	CCT	Arg-CCT-3	Arabidopsis_thaliana_tRNA-Arg-CCT-3	2548.12944676544	2184.29439190249	1448.95527372208	1563.48352620555	1
Arg	TCG	Arg-TCG-1	Arabidopsis_thaliana_tRNA-Arg-TCG-1	23609.8694051051	22509.8947650507	22926.7811088197	22051.3716536031	3
Arg	TCG	Arg-TCG-2	Arabidopsis_thaliana_tRNA-Arg-TCG-2	19163.8668807739	18534.9163166053	20568.5361506435	19460.9921473857	3
Arg	TCT	Arg-TCT-1	Arabidopsis_thaliana_tRNA-Arg-TCT-1	4594.65860873453	4836.30476872292	4901.66222134823	4586.6352724766	1
Arg	TCT	Arg-TCT-2	Arabidopsis_thaliana_tRNA-Arg-TCT-2	8083.97258988148	8367.86416653189	7479.66419518094	7200.77972829228	1
Arg	TCT	Arg-TCT-3	Arabidopsis_thaliana_tRNA-Arg-TCT-3	15239.5286526308	13245.4737235333	13474.3473763682	13863.7211235698	2
Arg	TCT	Arg-TCT-5	Arabidopsis_thaliana_tRNA-Arg-TCT-5	15752.9849441587	15816.0893705108	14197.0237262157	13772.4136856394	2
Arg	TCT	Arg-TCT-6	Arabidopsis_thaliana_tRNA-Arg-TCT-6	2327.42532145505	2342.22446473192	4716.48991635242	4712.96474139401	1
Arg	TCT	Arg-TCT-7	Arabidopsis_thaliana_tRNA-Arg-TCT-7	4374.86648394195	4537.45247706107	4727.29763843388	4629.16202438939	1
Arg	TCT	Arg-TCT-8	Arabidopsis_thaliana_tRNA-Arg-TCT-8	197.904112365104	190.730934109394	142.661931475371	153.846778978626	1
Asn	GTT	Asn-GTT-3/1/2	Arabidopsis_thaliana_tRNA-Asn-GTT-3/1/2	47901.0031970154	43551.0398527877	50559.9649267158	47105.8824643418	3
Asn	GTT	Asn-GTT-4	Arabidopsis_thaliana_tRNA-Asn-GTT-4	37858.0534948748	35626.5947368923	29611.7174736101	28456.650963762	4
Asn	GTT	Asn-GTT-5	Arabidopsis_thaliana_tRNA-Asn-GTT-5	41.9520238193308	40.089941564395	6192.10423787544	6071.31922896139	1
Asn	GTT	Asn-GTT-8	Arabidopsis_thaliana_tRNA-Asn-GTT-8	6346.6116034505	5646.60752700933	6847.77271081781	6450.30763571362	1
Asn	GTT	Asn-GTT-9	Arabidopsis_thaliana_tRNA-Asn-GTT-9	4.56000258905769	6.07423357036287	8.646177665174	6.2539341048222	1
Asp	GTC	Asp-GTC-1	Arabidopsis_thaliana_tRNA-Asp-GTC-1	28.2720160521577	19.4375474251612	32.4231662444025	30.0188837031465	1
Asp	GTC	Asp-GTC-2	Arabidopsis_thaliana_tRNA-Asp-GTC-2	106641.132548221	106576.072532159	127626.228515633	119039.883324828	21
Asp	GTC	Asp-GTC-5	Arabidopsis_thaliana_tRNA-Asp-GTC-5	107.616061101762	154.285532687217	123.208031728729	115.072387528728	1
Asp	GTC	Asp-GTC-6	Arabidopsis_thaliana_tRNA-Asp-GTC-6	24.6240139809115	25.5117809955241	41.0693439095765	33.7712441660399	1
Asp	GTC	Asp-GTC-7	Arabidopsis_thaliana_tRNA-Asp-GTC-7	2.73600155343462	3.64454014221772	1.44102961086233	5.00314728385776	1
Cys	GCA	Cys-GCA-1	Arabidopsis_thaliana_tRNA-Cys-GCA-1	10203.4617932755	10939.6946602235	10649.9293390781	10861.8327532552	2
Cys	GCA	Cys-GCA-11	Arabidopsis_thaliana_tRNA-Cys-GCA-11	28.2720160521577	34.0157079940321	5.76411844344933	3.75236046289332	1
Cys	GCA	Cys-GCA-12	Arabidopsis_thaliana_tRNA-Cys-GCA-12	2.73600155343462	4.8593868562903	3.60257402715583	1.25078682096444	1
Cys	GCA	Cys-GCA-2	Arabidopsis_thaliana_tRNA-Cys-GCA-2	5220.29096395325	5763.23281156029	13506.7705426126	13953.7777746793	2
Cys	GCA	Cys-GCA-3	Arabidopsis_thaliana_tRNA-Cys-GCA-3	13318.8555621197	14168.7572262284	6769.23659702581	6926.85741450107	1
Cys	GCA	Cys-GCA-4	Arabidopsis_thaliana_tRNA-Cys-GCA-4	5527.63513845573	6246.74180376118	6277.12498491632	6391.52065512829	1
Cys	GCA	Cys-GCA-5	Arabidopsis_thaliana_tRNA-Cys-GCA-5	6059.33144033986	7206.47070787851	7335.56123409471	7856.19202247764	1
Cys	GCA	Cys-GCA-6	Arabidopsis_thaliana_tRNA-Cys-GCA-6	6412.27564073293	8077.51580186855	7728.96231786012	8141.37141765754	1
Cys	GCA	Cys-GCA-7	Arabidopsis_thaliana_tRNA-Cys-GCA-7	4839.98674802584	5005.16846197901	2907.27723991476	3065.67849818384	1
Cys	GCA	Cys-GCA-8	Arabidopsis_thaliana_tRNA-Cys-GCA-8	4246.27441093052	5245.70811136538	6228.85049295243	6765.50591459665	1
Cys	GCA	Cys-GCA-9	Arabidopsis_thaliana_tRNA-Cys-GCA-9	31.0080176055923	18.2227007110886	77.0950841811348	101.31373249812	2
Gln	CTG	Gln-CTG-1	Arabidopsis_thaliana_tRNA-Gln-CTG-1	1834.033041319	1884.22725352656	2308.52943660146	2290.19066918589	1
Gln	CTG	Gln-CTG-2	Arabidopsis_thaliana_tRNA-Gln-CTG-2	5456.49909806644	5477.74383375324	7097.07083349699	6948.12079045746	2
Gln	CTG	Gln-CTG-3	Arabidopsis_thaliana_tRNA-Gln-CTG-3	8282.78870276439	8522.14969921911	7533.70280558828	7618.5425264944	1
Gln	CTG	Gln-CTG-4	Arabidopsis_thaliana_tRNA-Gln-CTG-4	2527.15343485577	2575.47503383386	3132.07785920928	3095.69738188699	1
Gln	CTG	Gln-CTG-5	Arabidopsis_thaliana_tRNA-Gln-CTG-5	36857.5889268355	37390.5521657257	33988.124401799	33781.2504606076	4
Gln	TTG	Gln-TTG-1	Arabidopsis_thaliana_tRNA-Gln-TTG-1	36109.7485022301	38592.0355659435	32531.2434652172	31701.1919773437	6
Gln	TTG	Gln-TTG-2	Arabidopsis_thaliana_tRNA-Gln-TTG-2	11238.5823809916	11754.8568053662	9768.01921723033	9704.85494386309	1
Glu	CTC	Glu-CTC-1	Arabidopsis_thaliana_tRNA-Glu-CTC-1	21803.1963793205	18281.0133533641	27936.5205509826	26401.6082169174	2
Glu	CTC	Glu-CTC-2	Arabidopsis_thaliana_tRNA-Glu-CTC-2	64662.6607138737	54783.5125711027	61761.8086067542	56330.4352689545	9
Glu	CTC	Glu-CTC-3	Arabidopsis_thaliana_tRNA-Glu-CTC-3	3159.16979369917	2620.42436225454	2397.15275766949	2373.99338619051	1
Glu	CTC	Glu-CTC-5	Arabidopsis_thaliana_tRNA-Glu-CTC-5	2730.52955032775	2435.76766171551	2714.89978686464	2414.01856446137	1
Glu	TTC	Glu-TTC-1	Arabidopsis_thaliana_tRNA-Glu-TTC-1	46435.4183648923	43168.3631378549	55455.1425148152	50863.2460745189	6
Glu	TTC	Glu-TTC-2	Arabidopsis_thaliana_tRNA-Glu-TTC-2	5824.03530674448	5625.95513287009	6278.56601452718	5621.03597341419	1
Glu	TTC	Glu-TTC-4	Arabidopsis_thaliana_tRNA-Glu-TTC-4	4855.49075682863	4583.61665219582	5586.87180131326	5011.90279160451	1
Glu	TTC	Glu-TTC-5	Arabidopsis_thaliana_tRNA-Glu-TTC-5	17566.041973568	16717.5056323527	17076.9214035241	16739.2800249671	2
Gly	CCC	Gly-CCC-1	Arabidopsis_thaliana_tRNA-Gly-CCC-1	40542.0710187941	40522.4269946048	33119.9040612544	34770.6228359905	5
Gly	GCC	Gly-GCC-1	Arabidopsis_thaliana_tRNA-Gly-GCC-1	4195.20238193308	4492.50314864038	2691.84331309084	2783.00067664588	2
Gly	GCC	Gly-GCC-2	Arabidopsis_thaliana_tRNA-Gly-GCC-2	75843.7870622432	79463.1235674871	62730.1805052537	64424.2767874154	14
Gly	GCC	Gly-GCC-3	Arabidopsis_thaliana_tRNA-Gly-GCC-3	3867.79419603873	3976.19329515954	4204.20388969086	4481.56917951559	2
Gly	GCC	Gly-GCC-5	Arabidopsis_thaliana_tRNA-Gly-GCC-5	12681.3672001694	13193.2353148282	10662.1780907704	12000.0487603328	1
Gly	GCC	Gly-GCC-6	Arabidopsis_thaliana_tRNA-Gly-GCC-6	14.5920082849846	13.3633138547983	268.031507620394	150.094418515733	1
Gly	GCC	Gly-GCC-8	Arabidopsis_thaliana_tRNA-Gly-GCC-8	75.6960429783577	69.2462627021367	81.4181730137218	62.539341048222	1
Gly	TCC	Gly-TCC-1	Arabidopsis_thaliana_tRNA-Gly-TCC-1	72671.8492612946	76513.4757457189	75254.1688532582	76365.5385671629	12
His	GTG	His-GTG-1	Arabidopsis_thaliana_tRNA-His-GTG-1	34464.499568098	34813.8622851778	34767.0009064701	32070.1740895282	6
His	GTG	His-GTG-2	Arabidopsis_thaliana_tRNA-His-GTG-2	578.208328292515	586.770962897053	850.207470408776	808.008286343028	1
His	GTG	His-GTG-4	Arabidopsis_thaliana_tRNA-His-GTG-4	3637.97006555023	3637.25106193329	10212.5768521814	9652.32189738258	2
Ile	AAT	Ile-AAT-1	Arabidopsis_thaliana_tRNA-Ile-AAT-1	36765.4768745366	36410.1708674691	31701.2104093605	31659.9160122519	9
Ile	AAT	Ile-AAT-2	Arabidopsis_thaliana_tRNA-Ile-AAT-2	65558.2452223646	64005.4139776276	58216.1552492274	57632.5043495785	8
Ile	TAT	Ile-TAT-1	Arabidopsis_thaliana_tRNA-Ile-TAT-1	17588.8419865133	17552.1053249206	17470.3224872895	17418.4572687508	4
Ile	TAT	Ile-TAT-2	Arabidopsis_thaliana_tRNA-Ile-TAT-2	8829.07701293351	8411.59864823851	8157.66862709167	8177.64423546551	1
Leu	AAG	Leu-AAG-1/2	Arabidopsis_thaliana_tRNA-Leu-AAG-1/2	74625.3543704469	74278.1577918253	70938.2851687255	73692.6071307619	11
Leu	AAG	Leu-AAG-4	Arabidopsis_thaliana_tRNA-Leu-AAG-4	0	0	1.44102961086233	0	1
Leu	CAA	Leu-CAA-1	Arabidopsis_thaliana_tRNA-Leu-CAA-1	31941.9061358313	31831.4136021296	28484.8323179157	28699.3036070291	3
Leu	CAA	Leu-CAA-2	Arabidopsis_thaliana_tRNA-Leu-CAA-2	15145.5925992962	15229.3184076138	12254.5158107733	12611.6835157844	3
Leu	CAA	Leu-CAA-3	Arabidopsis_thaliana_tRNA-Leu-CAA-3	3972.67425558706	3846.20469675377	3634.2766785948	3792.38564116418	1
Leu	CAA	Leu-CAA-4	Arabidopsis_thaliana_tRNA-Leu-CAA-4	7362.58018029255	7482.24091197299	7605.03377132596	7643.55826291369	1
Leu	CAA	Leu-CAA-5	Arabidopsis_thaliana_tRNA-Leu-CAA-5	7737.41239311309	7874.63640061843	10778.1809744448	11593.5430435194	2
Leu	CAG	Leu-CAG-1	Arabidopsis_thaliana_tRNA-Leu-CAG-1	22764.4449250938	23326.2717569075	21101.7171066626	22691.7745059369	3
Leu	TAA	Leu-TAA-1	Arabidopsis_thaliana_tRNA-Leu-TAA-1	10958.5982220234	10772.0458136815	9135.40721806176	9289.59371930289	1
Leu	TAA	Leu-TAA-2	Arabidopsis_thaliana_tRNA-Leu-TAA-2	9481.15738316875	9405.34326034987	14081.0208425413	14501.6224022617	3
Leu	TAA	Leu-TAA-3	Arabidopsis_thaliana_tRNA-Leu-TAA-3	7748.35639932683	7180.95892688299	7551.71567572406	7727.36097991831	2
Leu	TAG	Leu-TAG-1	Arabidopsis_thaliana_tRNA-Leu-TAG-1	33972.9312889976	34285.4039645562	34472.3103510487	35240.9186806731	4
Leu	TAG	Leu-TAG-2	Arabidopsis_thaliana_tRNA-Leu-TAG-2	12372.1990246313	12413.3037243936	18529.4792512733	19400.9543799794	3
Leu	TAG	Leu-TAG-3	Arabidopsis_thaliana_tRNA-Leu-TAG-3	3786.62614995351	3979.83783530175	3862.67987191648	4148.85988513905	2
Lys	CTT	Lys-CTT-1	Arabidopsis_thaliana_tRNA-Lys-CTT-1	621.984353147469	604.993663608142	4497.45341550134	4371.49993927072	1
Lys	CTT	Lys-CTT-2	Arabidopsis_thaliana_tRNA-Lys-CTT-2	103447.306734845	101176.078888106	80985.8641304631	82904.652067165	15
Lys	CTT	Lys-CTT-3	Arabidopsis_thaliana_tRNA-Lys-CTT-3	43.7760248549538	44.9493284206852	123.208031728729	125.078682096444	1
Lys	TTT	Lys-TTT-2	Arabidopsis_thaliana_tRNA-Lys-TTT-2	178.752101491062	249.043576384878	192.377453050121	185.116449502737	1
Lys	TTT	Lys-TTT-3/1	Arabidopsis_thaliana_tRNA-Lys-TTT-3/1	69935.84770786	90212.0872936012	76985.5659307093	79192.3167825425	11
Lys	TTT	Lys-TTT-4	Arabidopsis_thaliana_tRNA-Lys-TTT-4	4301.90644251703	5003.95361526493	5968.02413338635	5896.20907402637	1
Met	CAT	Met-CAT-1	Arabidopsis_thaliana_tRNA-Met-CAT-1	28169.8719941628	30130.628202428	29883.3515552576	29028.2605409427	6
Met	CAT	Met-CAT-3	Arabidopsis_thaliana_tRNA-Met-CAT-3	74774.922455368	70589.883167901	71235.8577833686	68381.7662889469	11
Met	CAT	Met-CAT-4	Arabidopsis_thaliana_tRNA-Met-CAT-4	19.1520108740423	19.4375474251612	722.67634984746	651.659933722473	2
Phe	GAA	Phe-GAA-1	Arabidopsis_thaliana_tRNA-Phe-GAA-1	87444.4336488059	82175.8762800111	98224.9013652092	93036.0253169769	15
Pro	AGG	Pro-AGG-1	Arabidopsis_thaliana_tRNA-Pro-AGG-1	27380.9915462558	27334.0510666329	25794.4300344358	24070.1415826397	4
Pro	AGG	Pro-AGG-2	Arabidopsis_thaliana_tRNA-Pro-AGG-2	15831.4169886905	15491.7252978535	18282.3426730104	17198.318788261	9
Pro	AGG	Pro-AGG-3	Arabidopsis_thaliana_tRNA-Pro-AGG-3	6439.63565626727	6379.16009559509	6241.8197594502	6127.60463590479	1
Pro	AGG	Pro-AGG-4	Arabidopsis_thaliana_tRNA-Pro-AGG-4	2311.00931213444	2291.20090274088	2723.54596452981	2642.91255269786	1
Pro	CGG	Pro-CGG-1	Arabidopsis_thaliana_tRNA-Pro-CGG-1	14119.5920167582	14144.460291947	14548.6349512661	13754.9026701459	3
Pro	CGG	Pro-CGG-2	Arabidopsis_thaliana_tRNA-Pro-CGG-2	9564.1494302896	9789.2348219968	8775.87033015161	8540.37241354519	1
Pro	CGG	Pro-CGG-3	Arabidopsis_thaliana_tRNA-Pro-CGG-3	40.1280227837077	53.4532554191933	74.9335397648413	76.2979960788308	1
Pro	TGG	Pro-TGG-1	Arabidopsis_thaliana_tRNA-Pro-TGG-1	49558.108137879	50367.5447654489	50831.5990083634	48947.0406648014	8
Pro	TGG	Pro-TGG-2	Arabidopsis_thaliana_tRNA-Pro-TGG-2	9469.3013764372	9809.88721613604	11468.4341580479	11168.2755243915	34
Pro	TGG	Pro-TGG-4	Arabidopsis_thaliana_tRNA-Pro-TGG-4	18.2400103562308	14.5781605688709	30.261621828109	17.5110154935022	1
Ser	AGA	Ser-AGA-1	Arabidopsis_thaliana_tRNA-Ser-AGA-1	8440.56479234579	8701.94701290185	8533.0568407213	8605.41332823535	1
Ser	AGA	Ser-AGA-10	Arabidopsis_thaliana_tRNA-Ser-AGA-10	0	0	0	0	2
Ser	AGA	Ser-AGA-2	Arabidopsis_thaliana_tRNA-Ser-AGA-2	49.2480279618231	59.5274889895561	42.5103735204388	46.2791123756843	1
Ser	AGA	Ser-AGA-3	Arabidopsis_thaliana_tRNA-Ser-AGA-3	120.384068351123	156.715226115362	111.679794841831	108.818453423906	20
Ser	AGA	Ser-AGA-6/4/5	Arabidopsis_thaliana_tRNA-Ser-AGA-6/4/5	50859.5328767961	51696.5870706443	55183.5084331676	53992.714700572	3
Ser	AGA	Ser-AGA-7	Arabidopsis_thaliana_tRNA-Ser-AGA-7	0.912000517811539	3.64454014221772	0	6.2539341048222	2
Ser	AGA	Ser-AGA-8	Arabidopsis_thaliana_tRNA-Ser-AGA-8	0	0	0	0	3
Ser	AGA	Ser-AGA-9	Arabidopsis_thaliana_tRNA-Ser-AGA-9	0.912000517811539	0	0	0	2
Ser	CGA	Ser-CGA-1	Arabidopsis_thaliana_tRNA-Ser-CGA-1	12993.271377261	13415.5522635034	12455.5394414886	12497.8619150767	2
Ser	CGA	Ser-CGA-2	Arabidopsis_thaliana_tRNA-Ser-CGA-2	8251.7806851588	8469.91129051399	7125.17091090881	6722.97916268386	1
Ser	CGA	Ser-CGA-3	Arabidopsis_thaliana_tRNA-Ser-CGA-3	2969.47368599437	2982.44868304817	2822.25649287388	2854.29552544085	1
Ser	GCT	Ser-GCT-1	Arabidopsis_thaliana_tRNA-Ser-GCT-1	6592.85174325961	6426.53911744392	8442.27197523698	8576.64523135316	2
Ser	GCT	Ser-GCT-2	Arabidopsis_thaliana_tRNA-Ser-GCT-2	6864.62789756745	6860.23939436783	6018.46016976653	5627.28990751901	1
Ser	GCT	Ser-GCT-3	Arabidopsis_thaliana_tRNA-Ser-GCT-3	21286.0920857213	19494.6452207226	19554.7718194019	20830.6037163418	3
Ser	GCT	Ser-GCT-4	Arabidopsis_thaliana_tRNA-Ser-GCT-4	18927.6587466607	18022.2510032666	18064.7472017702	18479.1244929286	2
Ser	GCT	Ser-GCT-5	Arabidopsis_thaliana_tRNA-Ser-GCT-5	2107.63319666247	1955.90320965684	2480.01196029407	2457.79610319512	1
Ser	GCT	Ser-GCT-6	Arabidopsis_thaliana_tRNA-Ser-GCT-6	5466.53110376236	5109.64527938925	5038.56003438015	5099.45786907202	1
Ser	GCT	Ser-GCT-7	Arabidopsis_thaliana_tRNA-Ser-GCT-7	20.9760119096654	23.0820875673789	25.938532995522	28.7680968821821	1
Ser	GGA	Ser-GGA-2	Arabidopsis_thaliana_tRNA-Ser-GGA-2	107.616061101762	111.765897694677	128.251635366748	138.837337127053	2
Ser	TGA	Ser-TGA-1	Arabidopsis_thaliana_tRNA-Ser-TGA-1	8885.62104503782	9122.28397597096	8349.32556533636	8376.51933999885	1
Ser	TGA	Ser-TGA-2	Arabidopsis_thaliana_tRNA-Ser-TGA-2	5936.2113704353	6283.18720518335	5638.02835249888	5682.32452764145	1
Ser	TGA	Ser-TGA-3	Arabidopsis_thaliana_tRNA-Ser-TGA-3	10966.8062266838	11836.2515352091	15315.9832190503	14447.8385689602	3
Ser	TGA	Ser-TGA-4	Arabidopsis_thaliana_tRNA-Ser-TGA-4	9770.26154731501	10277.603201054	10907.8736394224	10245.1948505197	2
Thr	AGT	Thr-AGT-1	Arabidopsis_thaliana_tRNA-Thr-AGT-1	23551.5013719652	22455.2266629175	21469.9001722379	20953.1808247963	3
Thr	AGT	Thr-AGT-2	Arabidopsis_thaliana_tRNA-Thr-AGT-2	37050.9330366116	35082.3434089878	33875.7240921517	32649.2883876348	5
Thr	AGT	Thr-AGT-3	Arabidopsis_thaliana_tRNA-Thr-AGT-3	14062.1359841361	13289.2082052399	14207.8314482972	13482.2311431757	2
Thr	CGT	Thr-CGT-1	Arabidopsis_thaliana_tRNA-Thr-CGT-1	23461.2133207018	25446.1792729641	24857.7607873752	25408.4834810716	3
Thr	CGT	Thr-CGT-2	Arabidopsis_thaliana_tRNA-Thr-CGT-2	2974.03368858343	3096.64427417099	2393.55018364234	2432.78036677583	1
Thr	CGT	Thr-CGT-3	Arabidopsis_thaliana_tRNA-Thr-CGT-3	6417.7476438398	6362.15224159807	6120.77327213776	6085.077883992	1
Thr	TGT	Thr-TGT-1	Arabidopsis_thaliana_tRNA-Thr-TGT-1	3972.67425558706	4160.84999569857	4361.27611727485	4387.76016794325	2
Thr	TGT	Thr-TGT-2	Arabidopsis_thaliana_tRNA-Thr-TGT-2	32759.9706003083	34154.2005194364	29764.4666123615	29172.1010253536	4
Thr	TGT	Thr-TGT-3	Arabidopsis_thaliana_tRNA-Thr-TGT-3	294.576167253127	365.668860935845	273.075111258412	282.677821537963	1
Thr	TGT	Thr-TGT-4	Arabidopsis_thaliana_tRNA-Thr-TGT-4	5.47200310686923	4.8593868562903	6.4846332488805	2.50157364192888	1
Trp	CCA	Trp-CCA-1	Arabidopsis_thaliana_tRNA-Trp-CCA-1	54689.0230510867	55328.9787457213	53241.0005177252	54276.6433089309	11
Trp	CCA	Trp-CCA-2	Arabidopsis_thaliana_tRNA-Trp-CCA-2	27740.3197502736	29364.0599258482	31464.1610383736	31835.0261671869	1
Trp	CCA	Trp-CCA-4/1	Arabidopsis_thaliana_tRNA-Trp-CCA-4/1	69482.5834505077	71703.8976047055	67452.4345400495	63893.9431753265	3
Trp	CCA	Trp-CCA-5	Arabidopsis_thaliana_tRNA-Trp-CCA-5	98.4960559236462	95.9728904117334	86.46177665174	107.567666602942	1
Tyr	GTA	Tyr-GTA-2/1	Arabidopsis_thaliana_tRNA-Tyr-GTA-2/1	101120.793413908	102998.348959215	100879.998423223	101480.087145308	15
Tyr	GTA	Tyr-GTA-3	Arabidopsis_thaliana_tRNA-Tyr-GTA-3	223.440126863827	230.820875673789	139.779872253646	100.062945677155	32
Tyr	GTA	Tyr-GTA-4	Arabidopsis_thaliana_tRNA-Tyr-GTA-4	2.73600155343462	0	0.720514805431167	0	5
Tyr	GTA	Tyr-GTA-5	Arabidopsis_thaliana_tRNA-Tyr-GTA-5	1.82400103562308	1.21484671407257	0.720514805431167	3.75236046289332	2
Tyr	GTA	Tyr-GTA-6	Arabidopsis_thaliana_tRNA-Tyr-GTA-6	0	0	0	0	5
Tyr	GTA	Tyr-GTA-8	Arabidopsis_thaliana_tRNA-Tyr-GTA-8	32.8320186412154	36.4454014221772	14.4102961086233	7.50472092578664	2
Val	AAC	Val-AAC-1	Arabidopsis_thaliana_tRNA-Val-AAC-1	55171.471325009	54898.9230089396	72441.9995676603	69847.6884431172	13
Val	AAC	Val-AAC-2	Arabidopsis_thaliana_tRNA-Val-AAC-2	2421.36137478963	2350.72839173043	3114.78550387893	3078.18636639349	1
Val	CAC	Val-CAC-1/2	Arabidopsis_thaliana_tRNA-Val-CAC-1/2	43870.8729088062	42262.0874891567	36824.0706759761	36624.2889046598	8
Val	TAC	Val-TAC-1	Arabidopsis_thaliana_tRNA-Val-TAC-1	25487.6784712791	26634.2993593271	27279.4110484294	27230.8798792168	5
Val	TAC	Val-TAC-2	Arabidopsis_thaliana_tRNA-Val-TAC-2	300.048170359996	268.481123810039	309.10085152997	352.721883511972	1
Val	TAC	Val-TAC-3	Arabidopsis_thaliana_tRNA-Val-TAC-3	1253.08871147305	1380.06586718644	908.569169648701	918.077526587899	1
iMet	CAT	iMet-CAT-1	Arabidopsis_thaliana_tRNA-iMet-CAT-1	3874.17819966342	4363.72939694869	4647.32049503102	4577.87976472985	1
eColiLys	TTT	eColiLys-TTT-1	Escherichia_coli_str_K_12_substr_MG1655_tRNA-eColiLys-TTT-1	45111.1936130299	50917.8703269238	45130.885867792	48239.0953241355	1
