# Supplementary material for: The distinct roles of genome, methylation, transcription, and translation on protein expression in Arabidopsis thaliana resolve the Central Dogma’s information flow
Source: Genome Biol. 2025 Sep 29;26:319. doi: 10.1186/s13059-025-03741-0 (PMC12477803; doi:10.1186/s13059-025-03741-0)
Supplement: Supplementary file 8 — Additional file 8: Table S8 ANOVA tables used to generate Fig. 9. [file 13059_2025_3741_MOESM8_ESM.xlsx]

## Sheet: Col.ANOVA
analysis	source	df	logP	R.Sq	Cum.R.Sq
Col-gbM ~ Can-gbM	gbM.alt	1	2670.8	0.79443	0.79443
Col-gbM ~ CDS	protein.length	1	555.694	0.227654	0.227654
Col-gbM ~ CDS	amino.acid.usage	19	115.224	0.0472826	0.274937
Col-gbM ~ CDS	codon.usage	41	332.164	0.144646	0.419583
Col-gbM* ~ Can-gbM	gbM.alt	1	2423.51	0.685844	0.685844
Col-gbM* ~ CDS	protein.length	1	154.013	0.0623791	0.0623791
Col-gbM* ~ CDS	amino.acid.usage	19	31.5161	0.0173067	0.0796859
Col-gbM* ~ CDS	codon.usage	41	206.234	0.100992	0.180678
Col-mRNA ~ Can-mRNA	mRNA.alt	1	4900.46	0.945175	0.945175
Col-mRNA ~ CDS+gbM	protein.length	1	154.418	0.0770466	0.0770466
Col-mRNA ~ CDS+gbM	amino.acid.usage	19	99.5181	0.0572473	0.134294
Col-mRNA ~ CDS+gbM	codon.usage	41	89.9317	0.059621	0.193915
Col-mRNA ~ CDS+gbM	gbM	1	1.86685	0.000636764	0.194552
Col-mRNA ~ gbM	gbM	1	60.5989	0.0345316	0.0345316
Col-mRNA* ~ Can-mRNA	mRNA.alt	1	4559.47	0.886865	0.886865
Col-mRNA* ~ CDS+gbM	protein.length	1	64.7856	0.0278777	0.0278777
Col-mRNA* ~ CDS+gbM	amino.acid.usage	19	66.3097	0.0354942	0.0633719
Col-mRNA* ~ CDS+gbM	codon.usage	41	58.1113	0.037515	0.100887
Col-mRNA* ~ CDS+gbM	gbM	1	0.249609	3.14558e-05	0.100918
Col-mRNA* ~ gbM	gbM	1	0.239066	3.23587e-05	3.23587e-05
Col-protein ~ Can-protein	protein.alt	1	3071.9	0.837929	0.837929
Col-protein ~ CDS+gbM+mRNA	protein.length	1	197.814	0.0598891	0.0598891
Col-protein ~ CDS+gbM+mRNA	amino.acid.usage	19	375.21	0.128089	0.187978
Col-protein ~ CDS+gbM+mRNA	codon.usage	41	187.166	0.06819	0.256168
Col-protein ~ CDS+gbM+mRNA	gbM	1	2.57587	0.00056437	0.256733
Col-protein ~ CDS+gbM+mRNA	mRNA	1	728.899	0.261914	0.518647
Col-protein ~ gbM	gbM	1	30.7118	0.0173611	0.0173611
Col-protein ~ gbM+mRNA	gbM	1	52.8651	0.0173611	0.0173611
Col-protein ~ gbM+mRNA	mRNA	1	953.042	0.42353	0.440891

## Sheet: Can ANOVA
analysis	source	df	logP	R.Sq	Cum.R.Sq
Can-gbM ~ cDNA	protein.length	1	555.651	0.227469	0.227469
Can-gbM ~ cDNA	amino.acid.usage	19	127.644	0.0520434	0.279513
Can-gbM ~ cDNA	codon.usage	41	322.649	0.140489	0.420001
Can-gbM ~ Col-gbM	gbM.alt	1	2670.8	0.79443	0.79443
Can-gbM* ~ cDNA	protein.length	1	104.493	0.0433039	0.0433039
Can-gbM* ~ cDNA	amino.acid.usage	19	24.1724	0.0146143	0.0579182
Can-gbM* ~ cDNA	codon.usage	41	175.201	0.0902948	0.148213
Can-gbM* ~ Col-gbM	gbM.alt	1	2423.51	0.685844	0.685844
Can-mRNA ~ cDNA+gbM	protein.length	1	161.711	0.0811523	0.0811523
Can-mRNA ~ cDNA+gbM	amino.acid.usage	19	100.756	0.0580897	0.139242
Can-mRNA ~ cDNA+gbM	codon.usage	41	77.2366	0.0527432	0.191985
Can-mRNA ~ cDNA+gbM	gbM	1	0.0925911	6.19103e-06	0.191991
Can-mRNA ~ Col-mRNA	mRNA.alt	1	4900.46	0.945175	0.945175
Can-mRNA ~ gbM	gbM	1	48.4174	0.0275629	0.0275629
Can-mRNA* ~ cDNA+gbM	protein.length	1	72.9066	0.0317167	0.0317167
Can-mRNA* ~ cDNA+gbM	amino.acid.usage	19	50.3413	0.0281594	0.0598761
Can-mRNA* ~ cDNA+gbM	codon.usage	41	51.0639	0.0342232	0.0940993
Can-mRNA* ~ cDNA+gbM	gbM	1	1.70069	0.000512828	0.0946121
Can-mRNA* ~ Col-mRNA	mRNA.alt	1	4559.47	0.886865	0.886865
Can-mRNA* ~ gbM	gbM	1	1.29907	0.00039802	0.00039802
Can-protein ~ cDNA+gbM+mRNA	protein.length	1	177.838	0.0557902	0.0557902
Can-protein ~ cDNA+gbM+mRNA	amino.acid.usage	19	356.809	0.126625	0.182415
Can-protein ~ cDNA+gbM+mRNA	codon.usage	41	174.949	0.066815	0.24923
Can-protein ~ cDNA+gbM+mRNA	gbM	1	4.85797	0.00123231	0.250463
Can-protein ~ cDNA+gbM+mRNA	mRNA	1	671.978	0.247334	0.497797
Can-protein ~ Col-protein	protein.alt	1	3071.9	0.837929	0.837929
Can-protein ~ gbM	gbM	1	20.2318	0.0112916	0.0112916
Can-protein ~ gbM+mRNA	gbM	1	33.686	0.0112916	0.0112916
Can-protein ~ gbM+mRNA	mRNA	1	900.294	0.408279	0.419571

## Sheet: Legend
ANOVA tables used to generate Figure 9. Summary of omics multiple regression models, relating to the barplots the Figure. Each block of consecutive rows with the same background shade share the same Model specification a. Each row describes the variance component listed as the source of variation b . The degrees of freedom for the component in the analyses of variance is in column df c. The negat…
